# Supplementary material for: Transcriptome Analysis of Silkworm, Bombyx mori, during Early Response to Beauveria bassiana Challenges
Source: PLoS One. 2014 Mar 11;9(3):e91189. doi: 10.1371/journal.pone.0091189 (PMC3949756; doi:10.1371/journal.pone.0091189)
Supplement: Table S1 — Distribution of antisense and sense transcripts in DGE libraries. (XLS) [file pone.0091189.s002.xls]

## Sheet: Sheet1
Table S1 Distribution of sense and antisense transcripts in DGE libraries
		All Tags Mapping to Sense Gene	Unambiguous Tags Mapping to Sense Gene	All Tags Mapping to Anti-Sense Gene	Unambiguous Tags Mapping to Anti-Sense Gene	All Tags Mapping to Gene (Sense & Anti-Senese)	Unambiguous Tags Mapping to Gene (Sense & Anti-Sense)	Ratio of sense and anti-sense
ZT1	Distinct Tags	9687	9304	4740	4628	14427	13932
	Tag % of Distinct Tags	0.136	0.1306	0.0666	0.065	0.2026	0.1956
	Total Tag Number	1100704	983081	96431	93722	1197135	1076803
	Tag % of Total Tags	0.2901	0.2591	0.0254	0.0247	0.3155	0.2838
	Number of Genes	5053	4794	3157	2995	5715	5444
	% of refence genes	0.3094	0.2936	0.1933	0.1834	0.35	0.3334	1.60087
ZC1	Distinct Tags	9349	8975	4855	4734	14204	13709
	Tag % of Distinct Tags	0.1242	0.1192	0.0645	0.0629	0.1887	0.1821
	Total Tag Number	1235054	1115907	103793	99980	1338847	1215887
	Tag % of Total Tags	0.2692	0.2432	0.0226	0.0218	0.2918	0.265
	Number of Genes	4969	4712	3144	2981	5615	5348
	% of refence genes	0.3043	0.2886	0.1925	0.1826	0.3439	0.3275	1.5805
ZT2	Distinct Tags	10243	9827	5190	5063	15433	14890
	Tag % of Distinct Tags	0.1384	0.1328	0.0701	0.0684	0.2085	0.2012
	Total Tag Number	1300911	1100088	112686	109005	1413597	1209093
	Tag % of Total Tags	0.3042	0.2572	0.0264	0.0255	0.3306	0.2827
	Number of Genes	5225	4935	3399	3239	6026	5726
	% of refence genes	0.32	0.3022	0.2082	0.1984	0.369	0.3507	1.52319
ZC2	Distinct Tags	8872	8512	4541	4425	13413	12937
	Tag % of Distinct Tags	0.1241	0.119	0.0635	0.0619	0.1876	0.1809
	Total Tag Number	1050334	940062	89406	86376	1139740	1026438
	Tag % of Total Tags	0.2398	0.2147	0.0204	0.0197	0.2603	0.2344
	Number of Genes	4814	4553	3074	2867	5507	5205
	% of refence genes	0.2948	0.2788	0.1883	0.1756	0.3373	0.3188	1.5877
ZT3	Distinct Tags	8178	7740	4104	3987	12282	11727
	Tag % of Distinct Tags	0.1278	0.121	0.0641	0.0623	0.192	0.1833
	Total Tag Number	990126	860223	79645	75591	1069771	935814
	Tag % of Total Tags	0.2286	0.1986	0.0184	0.0175	0.247	0.2161
	Number of Genes	4419	4152	2678	2522	4964	4687
	% of refence genes	0.2706	0.2543	0.164	0.1544	0.304	0.287	1.64
ZC3	Distinct Tags	8558	8139	4496	4371	13054	12510
	Tag % of Distinct Tags	0.1173	0.1116	0.0616	0.0599	0.179	0.1715
	Total Tag Number	1075179	948193	88778	84979	1163957	1033172
	Tag % of Total Tags	0.2278	0.2009	0.0188	0.018	0.2466	0.2189
	Number of Genes	4606	4298	2977	2752	5242	4903
	% of refence genes	0.2821	0.2632	0.1823	0.1685	0.321	0.3003	1.56202
