# Supplementary material for: Transcriptome Analysis of Silkworm, Bombyx mori, during Early Response to Beauveria bassiana Challenges
Source: PLoS One. 2014 Mar 11;9(3):e91189. doi: 10.1371/journal.pone.0091189 (PMC3949756; doi:10.1371/journal.pone.0091189)
Supplement: Table S2 — DEGs with GO annotation identified at 8 hpi. (XLS) [file pone.0091189.s003.xls]

## Sheet: Sheet1
Table S2 DEGs with GO annotation identified at 8 hpi
	Gene Name	log2 Ratio(ZT/ZC)	FDR	GO Component	GO Function	GO Process
	Bm_nscaf2986_057	3.04221	1.24e-14	-	GO:0004866//endopeptidase inhibitor activity; GO: 0016787// hydrolase activity	GO: 0035006//melanization defense response; GO: 0009892//negative regulation of metabolic process; GO: 0009798//axis specification; GO: 0030162 //regulation of proteolysis; GO: 0007166//cell surface receptor linked signaling pathway; GO: 0030534 //adult behavior
	Bm_nscaf3040_025	3.03279	1.66e-05	-	GO:0004674//protein serine/ threonine kinase activity	GO:0055092//sterol homeostasis; GO: 0006464 //protein modification process; GO: 0051726 //regulation of cell cycle; GO: 0006796 // phosphate metabolic process
	Bm_nscaf2860_59	2.9463	0.00065622	-	GO: 0016787// hydrolase activity	GO: 0008152// metabolic process
	Bm_nscaf2888_427	2.92119	5.89e-05	GO:0043231//intracellular membrane-bounded organelle	GO: 0042578// phosphoric ester hydrolase activity	GO:0043407//negative regulation of MAP kinase activity
	Bm_nscaf3072_18	2.41094	0	GO: 0005818//aster; GO: 0032991// macromolecular complex; GO: 0005815// microtubule organizing center; GO: 0031224// intrinsic to membrane	GO:0032561; GO: 0005198// structural molecule activity; GO: 0017111// nucleoside-triphosphatase activity; GO: 0015405; GO: 0032559	GO:0006810//transport; GO: 0007017// microtubule-based process; GO:0045841 //negative regulation of mitotic metaphase /anaphase transition; GO: 0006959//humoral immune response; GO: 0009207; GO: 0043623// cellular protein complex assembly
	Bm_nscaf2964_169	2.37994	1.36e-41	GO: 0015630// microtubule cytoskeleton	GO:0004812//aminoacyl-tRNA ligase activity; GO: 0000166// nucleotide binding	GO:0006418//tRNA aminoacylation for protein translation
	Bm_nscaf2888_379	2.16107	3.19e-05	GO: 0044444// cytoplasmic part	-	-
	Bm_nscaf3034_076	2.1303	2.27e-06	GO: 0032991// macromolecular complex; GO: 0043231// intracellular membrane-bounded organelle	GO:0005488//binding	GO:0010467//gene expression
	Bm_nscaf2529_064	2.10362	4.19e-21	GO:0043231//intracellular membrane-bounded organelle	GO: 0016614// oxidoreductase activity, acting on CH-OH group of donors; GO: 0043169 //cation binding	GO: 0006818//hydrogen transport; GO: 0008152//metabolic process
	Bm_nscaf3027_023	2.08044	9.21e-05	-	-	GO:0006952//defense response
	Bm_nscaf2767_043	2.01023	3.27e-65	-	GO: 0030246// carbohydrate binding	-
	Bm_nscaf1681_001	1.98973	2.14e-08	GO:0044464//cell part	GO:0046914//transition metal ion binding	-
	Bm_nscaf2855_117	1.98007	1.42e-17	-	GO:0005488//binding	-
	Bm_nscaf2838_009	1.96272	0.000860623	-	GO: 0003824// catalytic activity	-
	Bm_nscaf2888_185	1.80525	9.72e-06	-	GO: 0004866// endopeptidase inhibitor activity	-
	Bm_nscaf2902_024	1.75296	0.00027454	-	GO:0005488//binding	-
	Bm_nscaf2886_44	1.74358	5.23e-05	-	GO:0008443//phosphofructokinase activity; GO: 0019203// carbohydrate phosphatase activity; GO: 0032559	GO: 0006000//fructose metabolic process; GO:0006796//phosphate metabolic process
	Bm_nscaf2529_084	1.725	0.000215996	-	GO: 0003824// catalytic activity	-
	Bm_nscaf3062_12	1.70553	2.94e-06	-	GO:0005488//binding	GO:0006355//regulation of transcription, DNA-dependent
	Bm_nscaf1681_013	1.69348	1.65e-245	-	GO: 0016798// hydrolase activity, acting on glycosyl bonds	GO:0044238//primary metabolic process
	Bm_nscaf2797_01	1.69021	6.51e-05	GO:0044464//cell part	GO:0015276//ligand-gated ion channel activity; GO: 0004871 //signal transducer activity	GO:0051234//establishment of localization
	Bm_nscaf2838_053	1.68851	8.11e-08	GO: 0044444// cytoplasmic part	-	-
	Bm_nscaf3034_055	1.61693	1.32e-06	-	GO: 0004672// protein kinase activity; GO: 0032559	GO:0006464//protein modification process
	Bm_nscaf3031_260	1.61198	9.56e-20	-	GO: 0008276// protein methyltransferase activity	GO:0018216//peptidyl-arginine methylation
	Bm_nscaf2681_56	1.56309	1.12e-12	-	GO: 0004871// signal transducer activity; GO: 0004672// protein kinase activity; GO: 0032559	GO:0006464//protein modification process
	Bm_nscaf1898_370	1.53317	6.77e-05	-	GO: 0016874// ligase activity; GO: 0005488// binding	GO:0006412//translation
	Bm_nscaf1898_362	1.51645	4.47e-06	-	-	GO:0048870//cell motility; GO: 0009653 //anatomical structure morphogenesis; GO: 0071711//basement membrane organization
	Bm_nscaf2674_137	1.47096	3.75e-74	-	GO: 0016846// carbon-sulfur lyase activity; GO: 0048037// cofactor binding	GO:0019752//carboxylic acid metabolic process
	Bm_nscaf3045_01	1.46093	1.39e-06	GO:0043231//intracellular membrane-bounded organelle; GO: 0044444// cytoplasmic part	GO:0046872//metal ion binding	GO:0008152//metabolic process
	Bm_nscaf2993_002	1.45875	6.98e-08	-	GO:0003677//DNA binding	GO: 0006351//transcription, DNA-dependent
	Bm_nscaf1898_324	1.4443	4.14e-05	GO:0044424//intracellular part	-	GO: 0006355//regulation of transcription, DNA-dependent; GO: 0048513// organ development; GO: 0048468//cell development; GO: 0000288//nuclear-transcribed mRNA catabolic process, deadenylation dependent decay; GO: 0031572//G2/M transition DNA damage checkpoint
	Bm_nscaf2902_141	1.44096	9.51e-24	GO: 0005622// intracellular	-	-
	Bm_nscaf2589_291	1.43462	5.36e-06	GO:0043234//protein complex	GO:0004659//prenyltransferase activity	GO: 0065008; GO: 0009987//cellular process
	Bm_nscaf2860_92	1.4317	9.38e-07	GO: 0031224//intrinsic to membrane; GO: 0031966// mitochondrial membrane	GO: 0016709// oxidoreductase activity, acting on paired donors, with incorporation or reduction of molecular oxygen, NADH or NADPH as one donor, and incorporation of one atom of oxygen	GO: 0009108// coenzyme biosynthetic process; GO: 0046496
	Bm_nscaf3027_031	1.41748	3.54e-22	-	GO:0016884//carbonnitrogen ligase activity, with glutamine as amido-N-donor	GO:0006528//asparagine metabolic process
	Bm_nscaf2859_022	1.40422	1.22e-16	GO: 0032991// macromolecular complex	GO:0005488//binding	-
	Bm_nscaf2829_026	1.38751	1.01e-37	-	GO: 0005506// iron ion binding; GO:0022892	GO:0015669//gas transport
	Bm_nscaf2589_266	1.37818	2.63e-52	GO:0031224//intrinsic to membrane	GO:0008375//acetylglucosaminyltransferase activity	GO: 0016331// morphogenesis of embryonic epithelium; GO: 0040003// chitin-based cuticle development; GO: 0035151// regulation of tube size, open tracheal system; GO: 0006031// chitin biosynthetic process
	Bm_nscaf3058_127	1.36787	2.34e-14	-	GO: 0016811// hydrolase activity, acting on carbon-nitrogen (but not peptide) bonds, in linear amides	GO:0000270//peptidoglycan metabolic process
	Bm_nscaf2204_157	1.34022	3.45e-09	-	GO:0004866//endopeptidase inhibitor activity	GO: 0051346// negative regulation of hydrolase activity
	Bm_nscaf2216_03	1.33001	3.4e-24	GO: 0043229// intracellular organelle	GO: 0005515// protein binding; GO: 0004386// helicase activity	GO: 0009987// cellular process; GO: 0043170; GO: 0032501// multicellular organismal process; GO: 0032502// developmental process
	Bm_nscaf3003_078	1.32408	3.48e-06	GO:0044452	GO: 0034062// RNA polymerase activity; GO: 0003676// nucleic acid binding; GO: 0001882// nucleoside binding	GO:0006351//transcription, DNA-dependent
	Bm_nscaf2823_091	1.30221	0.000995129	GO:0031224//intrinsic to membrane	GO: 0042625// ATPase activity, coupled to transmembrane movement of ions; GO: 0022890// inorganic cation transmembrane transporter activity; GO: 0032559	GO: 0009206; GO: 0006812//cation transport
	Bm_nscaf2589_256	1.2804	4.77e-15	-	GO:0016831//carboxy-lyase activity; GO: 0048037// cofactor binding	GO: 0006584// catecholamine metabolic process; GO: 0019752// carboxylic acid metabolic process
	Bm_nscaf2819_05	1.27425	4.61e-84	-	GO:0005488//binding	-
	Bm_nscaf2883_114	1.26356	1.42e-16	-	GO:0016823	GO:0006520//cellular amino acid metabolic process
	Bm_nscaf2930_175	1.25322	0	GO: 0030529// ribonucleoprotein complex	GO: 0005198// structural molecule activity	GO:0010467//gene expression
	Bm_nscaf2780_13	1.25294	0.000185206	-	GO:0000030//mannosyltransferase activity	-
	Bm_nscaf2860_89	1.24937	3.92e-07	-	GO: 0046914// transition metal ion binding; GO: 0070011	-
	Bm_nscaf2865_137	1.24118	1.31e-05	-	GO: 0016791// phosphatase activity	-
	Bm_nscaf2589_164	1.2394	2.35e-33	GO:0043231//intracellular membrane-bounded organelle; GO: 0000502 // proteasome complex	GO: 0004175// endopeptidase activity	GO:0006508//proteolysis
	Bm_nscaf3031_282	1.2237	8.17e-07	-	GO: 0016798//hydrolase activity, acting on glycosyl bonds; GO: 0043498//cell surface binding	GO: 0044238//primary metabolic process; GO: 0031347//regulation of defense response
	Bm_nscaf2886_49	1.21959	2.41e-06	GO: 0044424// intracellular part	GO: 0000166// nucleotide binding	GO:0006007//glucose catabolic process
	Bm_nscaf1108_079	1.20849	1.45e-07	-	-	GO: 0007268// synaptic transmission; GO: 0071842
	Bm_nscaf3031_211	1.1964	2.58e-08	GO:0043231// intracellular membrane-bounded organelle	GO: 0015036// disulfide oxidoreductase activity	GO: 0018904; GO: 0019725// cellular homeostasis
	Bm_nscaf1681_081	1.19477	0.000243604	GO: 0005681// spliceosomal complex	-	GO:0000377
	Bm_nscaf2902_334	1.1906	1.52e-09	GO:0043234//protein complex	GO: 0008135// translation factor activity, nucleic acid binding; GO: 0016740// transferase activity	GO:0006412//translation
	Bm_nscaf2993_059	1.18134	7.49e-11	-	GO:0017111//nucleoside-triphosphatase activity	GO: 0006726// eye pigment biosynthetic process
	Bm_nscaf2847_325	1.1807	1.1e-22	GO: 0044424// intracellular part	GO: 0004812// aminoacyl -tRNA ligase activity; GO: 0043169// cation binding; GO: 0003723// RNA binding; GO: 0032559	GO:0006418//tRNA aminoacylation for protein translation
	Bm_nscaf2795_045	1.18046	2.43e-12	-	GO: 0016740// transferase activity	-
	Bm_nscaf3055_40	1.1731	1.94e-08	GO: 0044424// intracellular part	GO: 0008135// translation factor activity, nucleic acid binding	GO:0006412//translation
	Bm_nscaf2859_012	1.16889	9.33e-09	-	GO: 0004721// phosphoprotein phosphatase activity	GO: 0006796// phosphate metabolic process
	Bm_scaffold547_4	1.16639	1.38e-12	GO: 0043234//protein complex; GO: 0044444// cytoplasmic part	GO:0003747//translation release factor activity	GO: 0006412//translation; GO: 0048102 // autophagic cell death; GO: 0006886 // intracellular protein transport; GO: 0007166// cell surface receptor linked signaling pathway
	Bm_nscaf3070_2	1.16324	9.94e-06	-	GO: 0004857// enzyme inhibitor activity	-
	Bm_nscaf3099_033	1.16044	1.11e-30	GO: 0042598// vesicular fraction; GO: 0031090// organelle membrane; GO: 0043231// intra -cellular membrane-bounded organelle; GO: 0031224 //intrinsic to membrane	GO: 0016803; GO: 0004601// peroxidase activity	GO: 0006725// cellular aromatic compound metabolic process; GO: 0042221// response to chemical stimulus
	Bm_nscaf3026_088	1.15963	2.64e-59	GO:0000323//lytic vacuole	GO:0004175//endopeptidase activity	GO: 0009057// macromolecule catabolic process; GO: 0019538// protein metabolic process; GO: 0048102// autophagic cell death; GO: 0032501// multicellular organismal process; GO: 0048869
	Bm_nscaf2053_45	1.15897	3.64e-09	GO: 0005815// microtubule organizing center; GO: 0000775// chromosome, centromeric region; GO: 0000922// spindle pole	GO:0005488//binding	GO:0009653//anatomical structure morphogenesis; GO: 0000819//sister chromatid segregation; GO: 0051641// cellular localization; GO: 0033043; GO: 0007052//mitotic spindle organization; GO: 0040011//locomotion; GO: 0010564// regulation of cell cycle process; GO: 0007067//mitosis; GO: 0007281//germ cell development; GO: 0048477//oogenesis; GO: 0007346// regulation of mitotic cell cycle
	Bm_nscaf2930_094	1.15452	2.65e-34	GO: 0043234// protein complex	GO:0016418	GO: 0032787// monocarboxylic acid metabolic process
	Bm_nscaf3015_094	1.15429	3.76e-11	-	-	GO: 0006810// transport
	Bm_nscaf2889_053	1.15376	3.92e-08	GO:0031224//intrinsic to membrane	GO: 0046914//transition metal ion binding; GO: 0008238// exopeptidase activity	GO:0019538//protein metabolic process
	Bm_nscaf2767_122	1.15109	2.25e-27	GO: 0005746// mitochondrial respiratory chain	-	-
	Bm_nscaf2943_010	1.15068	1.08e-05	GO: 0043231// intracellular membrane -bounded organelle	-	GO:0034728
	Bm_nscaf2986_104	1.13032	0.000256201	-	GO:0008168//methyltransferase activity	GO: 0044281// small molecule metabolic process; GO: 0044237// cellular metabolic process
	Bm_nscaf1690_053	1.12895	3.22e-11	-	GO: 0016879// ligase activity, forming carbon-nitrogen bonds	GO: 0006464// protein modification process
	Bm_nscaf2823_126	1.12504	2.03e-10	GO: 0031981// nuclear lumen	GO:0005488//binding	GO:0051325//interphase; GO: 0000723// telomere maintenance; GO:0006261//DNA-dependent DNA replication
	Bm_nscaf3005_31	1.12342	9.7e-23	GO: 0044421// extracellular region part	GO: 0004866// endopeptidase inhibitor activity	GO: 0009987// cellular process
	Bm_nscaf2993_097	1.12122	1.02e-12	-	GO: 0004553//hydrolase activity, hydrolyzing O-glycosyl compounds	GO: 0006952// defense response; GO: 0008219// cell death; GO: 0009056// catabolic process
	Bm_nscaf2853_165	1.11771	3.64e-19	-	GO: 0046872// metal ion binding	-
	Bm_nscaf3072_26	1.11727	1.85e-06	-	GO: 0016787// hydrolase activity	-
	Bm_nscaf2674_302	1.11671	1.35e-05	-	GO: 0004175// endopeptidase activity	GO: 0019538// protein metabolic process
	Bm_nscaf1681_023	1.11628	1.21e-07	-	-	GO: 0048513// organ development
	Bm_nscaf2210_124	1.10762	2.72e-17	GO: 0005635// nuclear envelope; GO: 0044444// cytoplasmic part	GO: 0008565//protein transporter activity; GO: 0017016// Ras GTPase binding	GO: 0006605//protein targeting; GO: 0001708// cell fate specification; GO: 0007169//transmembrane receptor protein tyrosine kinase signaling pathway; GO:0003002// regionalization; GO:0042051//compound eye photoreceptor development; GO: 0007476//imaginal disc-derived wing morphogenesis; GO: 0043066//negative regulation of apoptosis; GO: 0000165//MAPKKK cascade
	Bm_nscaf1705_71	1.10738	2.41e-15	-	GO: 0016491// oxidoreductase activity	-
	Bm_nscaf2681_32	1.10253	3.08e-30	GO: 0000178//exosome (RNase complex); GO: 0005700// polytene chromosome	-	GO: 0000278// mitotic cell cycle; GO: 0006351 //transcription, DNA-dependent; GO: 0031572// G2/M transition DNA damage checkpoint
	Bm_nscaf2865_070	1.07791	2.63e-09	-	GO: 0016742// hydroxymethyl-, formyl- and related transferase activity; GO: 0048037// cofactor binding	GO: 0006730//one-carbon metabolic process; GO: 0009069// serine family amino acid metabolic process
	Bm_nscaf2938_09	1.07174	1.96e-10	-	GO:0016779//nucleotidyltransferase activity	-
	Bm_nscaf3098_11	1.06369	8.41e-41	-	GO: 0004866// endopeptidase inhibitor activity	-
	Bm_nscaf2674_185	1.06256	0.000566397	-	GO: 0016491// oxidoreductase activity; GO: 0005506// iron ion binding	GO: 0008152// metabolic process
	Bm_nscaf2993_225	1.05312	2.04e-212	GO: 0030529// ribonucleoprotein complex	GO: 0003723// RNA binding; GO: 0005198 //structural molecule activity	GO: 0010467// gene expression
	Bm_nscaf2847_095	1.05047	4.56e-07	-	GO:0003824//catalytic activity	-
	Bm_nscaf2847_110	1.04423	8.13e-09	GO:0044464//cell part	GO:0046914//transition metal ion binding	GO: 0000165// MAPKKK cascade; GO: 0007450// dorsal/ventral pattern formation, imaginal disc; GO: 0009887 // organ morphogenesis; GO: 0001700// embryonic development via the syncytial blastoderm; GO: 0001738 // morphogenesis of a polarized epithelium; GO: 0048102// autophagic cell death
	Bm_nscaf2859_006	1.04287	0.00015001	-	GO: 0005488//binding	-
	Bm_nscaf2655_080	1.04229	2.81e-05	-	GO: 0016740// transferase activity	GO: 0044237// cellular metabolic process
	Bm_nscaf2674_246	1.04041	3.15e-16	-	GO: 0003824// catalytic activity	GO: 0008152// metabolic process
	Bm_nscaf2865_084	1.03335	0.000253414	-	GO: 0005198// structural molecule activity	-
	Bm_nscaf2993_039	1.02978	4.57e-06	GO: 0043229// intracellular organelle	-	GO: 0051234// establishment of localization; GO: 0007010// cytoskeleton organization; GO: 0032501 // multicellular organismal process
	Bm_nscaf2888_310	1.0227	1.06e-19	-	GO: 0046914// transition metal ion binding; GO: 0004175// endopeptidase activity	GO: 0019538// protein metabolic process
	Bm_nscaf3034_137	1.01762	1.64e-47	-	GO: 0017111// nucleosidetriphosphatase activity; GO: 0000166 // nucleotide binding	-
	Bm_nscaf3075_16	1.01694	1.48e-07	GO: 0000314// organellar small ribosomal subunit	GO: 0005198// structural molecule activity	-
	Bm_nscaf2990_18	1.01615	0.000218846	-	GO: 0003824// catalytic activity	GO: 0008152// metabolic process
	Bm_nscaf2860_80	1.01099	0.000282731	-	GO: 0017111// nucleosidetriphosphatase activity; GO: 0032559	GO:0009207
	Bm_nscaf2889_046	1.01007	4.27e-33	GO: 0016020// membrane	GO: 0046914// transition metal ion binding; GO: 0008238// exopeptidase activity	GO: 0019538// protein metabolic process
	Bm_nscaf2176_248	1.00403	4.39e-06	GO: 0044464// cell part	GO: 0004518// nuclease activity; GO: 0005488// binding	-
	Bm_nscaf3075_19	1.00178	8.79e-07	GO: 0005840// ribosome	-	-
	Bm_nscaf2865_080	1.00064	0.000472566	GO: 0044464// cell part	GO: 0004672// protein kinase activity; GO: 0032559	GO: 0006464// protein modification process; GO: 0023052// signaling
	Bm_nscaf1681_018	-1.00148	7.19e-39	GO: 0044424// intracellular part	GO: 0008135// translation factor activity, nucleic acid binding	GO: 0006412// translation
	Bm_nscaf2930_061	-1.00775	4.99e-07	-	GO: 0017111// nucleosidetriphosphatase activity; GO: 0000166 // nucleotide binding	-
	Bm_nscaf2655_001	-1.01929	1.18e-05	GO: 0005657// replication fork	GO: 0003677// DNA binding; GO: 0016462// pyrophosphatase activity; GO: 0032559	GO: 0006259// DNA metabolic process
	Bm_nscaf2529_111	-1.09823	4.93e-06	GO: 0005740// mitochondrial envelope	GO:0019205//nucleobase, nucleoside, nucleotide kinase activity; GO: 0016776// phosphotransferase activity, phosphate group as acceptor; GO: 0032559	GO: 0009117// nucleotide metabolic process; GO: 0006796// phosphate metabolic process
	Bm_nscaf2859_097	-1.09827	7.56e-10	GO: 0005815// microtubule organizing center; GO: 0033267// axon part	-	GO: 0048858// cell projection morphogenesis; GO: 0007010// cytoskeleton organization; GO: 0008582 //regulation of synaptic growth at neuromuscular junction; GO: 0010970// microtubule-based transport
	Bm_nscaf2204_041	-1.11273	1.15e-17	-	GO: 0003824// catalytic activity	-
	Bm_nscaf2575_087	-1.12787	0	GO: 0030529// ribonucleoprotein complex	GO: 0005198// structural molecule activity	GO: 0010467// gene expression
	Bm_nscaf2589_036	-1.14621	1.16e-32	GO: 0043231// intracellular membrane-bounded organelle; GO: 0044425 // membrane part	GO: 0043169// cation binding; GO: 0016491// oxidoreductase activity; GO: 0051536// iron-sulfur cluster binding; GO: 0015078// hydrogen ion transmembrane transporter activity	GO: 0051234// establishment of localization; GO: 0006091// generation of precursor metabolites and energy
	Bm_nscaf2767_186	-1.15577	4.7e-11	-	GO: 0016301// kinase activity; GO: 0032559	GO: 0009070// serine family amino acid biosynthetic process; GO: 0048513// organ development
	Bm_nscaf2822_096	-1.17764	8.91e-17	GO: 0005838// proteasome regulatory particle	GO: 0070011; GO: 0017111// nucleoside-triphosphatase activity; GO: 0032559	GO: 0009057// macromolecule catabolic process; GO: 0019538// protein metabolic process; GO: 0033554// cellular response to stress; GO: 0007052// mitotic spindle organization
	Bm_nscaf2979_2	-1.18309	9.68e-23	-	GO: 0004866// endopeptidase inhibitor activity	GO: 0051346// negative regulation of hydrolase activity
	Bm_nscaf3075_03	-1.22155	1.33e-14	-	GO: 0005488// binding	-
	Bm_nscaf2053_08	-1.22264	6.29e-135	GO: 0030529// ribonucleoprotein complex	GO: 0005198// structural molecule activity	GO: 0010467// gene expression
	Bm_nscaf109_1	-1.23851	0	GO: 0030529// ribonucleoprotein complex	GO: 0005198// structural molecule activity	GO: 0010467// gene expression
	Bm_nscaf2888_176	-1.25577	4.98e-15	-	GO: 0016859// cis-trans isomerase activity	GO: 0044267// cellular protein metabolic process
	Bm_nscaf2795_125	-1.27788	2.42e-19	GO: 0043231// intracellular membrane-bounded organelle; GO: 0000502 // proteasome complex	GO: 0004175// endopeptidase activity	GO: 0006508// proteolysis
	Bm_nscaf2957_5	-1.28496	3.7e-41	-	GO: 0004175// endopeptidase activity	GO: 0019538// protein metabolic process
	Bm_nscaf3089_15	-1.30194	8.94e-116	-	GO: 0015002// heme-copper terminal oxidase activity	-
	Bm_nscaf3062_25	-1.31055	6.43e-09	GO:0043232	-	GO: 0008064// regulation of actin polymerization or depolymerization
	Bm_nscaf3079_21	-1.31079	6.13e-12	-	GO: 0043169// cation binding; GO: 0016301// kinase activity	GO: 0007186// G-protein coupled receptor protein signaling pathway; GO: 0006796// phosphate metabolic process
	Bm_nscaf2937_34	-1.31147	0	GO: 0030529// ribonucleoprotein complex	GO: 0005198// structural molecule activity	GO: 0010467// gene expression
	Bm_nscaf3062_35	-1.32977	7.23e-48	GO: 0043234// protein complex; GO: 0015630// microtubule cytoskeleton; GO: 0044444// cytoplasmic part	GO: 0016887// ATPase activity; GO: 0005515// protein binding; GO: 0032559	GO: 0044267// cellular protein metabolic process; GO: 0000087// M phase of mitotic cell cycle; GO: 0000226// microtubule cytoskeleton organization
	Bm_nscaf3035_015	-1.34391	8.35e-49	GO: 0044424// intracellular part	GO: 0005515// protein binding; GO: 0032559	GO: 0044267// cellular protein metabolic process
	Bm_nscaf2767_179	-1.34443	1.03e-11	GO: 0044424// intracellular part	GO: 0004812//aminoacyl-tRNA ligase activity; GO: 0032559	GO: 0006418// tRNA aminoacylation for protein translation
	Bm_nscaf2888_283	-1.34546	6.65e-16	-	GO: 0030247// polysaccharide binding	GO: 0006022
	Bm_nscaf2511_109	-1.36258	1.36e-169	GO: 0015935// small ribosomal subunit	GO: 0005198//structural molecule activity	GO: 0010467// gene expression
	Bm_nscaf1898_384	-1.37789	8.74e-33	GO: 0005746// mitochondrial respiratory chain	GO: 0005488// binding; GO: 0016651// oxidoreductase activity, acting on NADH or NADPH	GO: 0022904// respiratory electron transport chain
	Bm_nscaf2734_45	-1.39157	1.38e-06	GO: 0043234// protein complex	GO: 0004683// calmodulin-dependent protein kinase activity	GO: 0015031// protein transport
	Bm_nscaf2828_021	-1.40485	6.3e-12	-	GO: 0016641// oxidoreductase activity, acting on the CH-NH2 group of donors, oxygen as acceptor; GO: 0000166// nucleotide binding	GO: 0008614// pyridoxine metabolic process
	Bm_nscaf2888_382	-1.41014	1.23e-15	GO: 0044424// intracellular part	GO: 0005515// protein binding; GO: 0004812// aminoacyl-tRNA ligase activity; GO: 0032559	GO: 0006418// tRNA aminoacylation for protein translation; GO: 0015960
	Bm_nscaf2902_310	-1.41236	0.000115698	GO: 0044444// cytoplasmic part	-	-
	Bm_nscaf2819_03	-1.43284	1.24e-19	GO: 0031224// intrinsic to membrane	-	GO: 0003002//regionalization; GO: 0051234// establishment of localization
	Bm_nscaf2970_037	-1.45343	6.2e-13	-	GO: 0032559; GO: 0042623// ATPase activity, coupled	-
	Bm_nscaf1898_084	-1.45653	1.07e-264	GO: 0030529// ribonucleoprotein complex	GO: 0005198// structural molecule activity	GO: 0010467// gene expression
	Bm_nscaf2818_006	-1.45882	4.31e-21	GO: 0005840// ribosome	GO: 0003676// nucleic acid binding; GO: 0005198// structural molecule activity	GO: 0010467// gene expression
	Bm_nscaf3031_254	-1.46994	0	GO: 0030529// ribonucleoprotein complex	GO: 0005198// structural molecule activity	GO: 0010467// gene expression
	Bm_nscaf2827_48	-1.47839	2.7e-15	-	GO: 0016798// hydrolase activity,acting on glycosyl bonds; GO: 0043169// cation binding	GO: 0044238// primary metabolic process
	Bm_nscaf2865_079	-1.48568	7.65e-07	GO: 0005887// integral to plasma membrane	GO: 0005267// potassium channel activity	GO: 0030001// metal ion transport
	Bm_nscaf2964_100	-1.48874	6.19e-21	-	-	GO: 0051234// establishment of localization
	Bm_nscaf2847_191	-1.50319	2.36e-09	GO: 0043234// protein complex	-	-
	Bm_nscaf2511_046	-1.60129	7.81e-33	-	-	GO: 0006810// transport
	Bm_nscaf2883_047	-1.63339	0	GO: 0030529// ribonucleoprotein complex	GO: 0005198// structural molecule activity	GO: 0010467// gene expression
	Bm_nscaf2575_153	-1.69457	1.17e-13	GO: 0031224// intrinsic to membrane	GO: 0017111// nucleosidetriphosphatase activity; GO: 0032559	GO: 0051234// establishment of localization; GO: 0009207
	Bm_nscaf2888_092	-1.70104	3.49e-121	GO: 0031410// cytoplasmic vesicle	GO: 0016788// hydrolase activity,acting on ester bonds	-
	Bm_nscaf2818_109	-1.71482	2.7e-20	GO: 0005838// proteasome regulatory particle	GO: 0070011; GO: 0017111// nucleoside-triphosphatase activity; GO: 0032559	GO: 0009057// macromolecule catabolic process; GO: 0019538// protein metabolic process
	Bm_nscaf481_15	-1.72611	1.74e-12	-	GO: 0016787// hydrolase activity	-
	Bm_nscaf3129_7	-1.75125	1.73e-09	GO: 0031981// nuclear lumen	GO: 0003676// nucleic acid binding	-
	Bm_nscaf2795_131	-1.76517	6.16e-166	GO: 0030529// ribonucleoprotein complex	GO: 0005198// structural molecule activity	GO: 0010467// gene expression
	Bm_nscaf1898_334	-1.79031	2.73e-22	GO: 0043231// intra- cellular membrane-bounded organelle; GO: 0030529// ribonucleo-protein complex	GO: 0005198// structural molecule activity	GO: 0010467// gene expression
	Bm_nscaf2818_010	-1.79257	2.07e-14	-	GO: 0016787// hydrolase activity	-
	Bm_nscaf2887_111	-1.79323	0.000809282	-	GO: 0016787// hydrolase activity; GO: 0005488// binding	-
	Bm_nscaf2953_011	-1.81679	5.52e-07	-	GO: 0046872// metal ion binding; GO: 0008238// exopeptidase activity	-
	Bm_nscaf2890_30	-1.82009	0.000282697	GO: 0030532// small nuclear ribonucleo- protein complex	GO: 0003723// RNA binding; GO: 0046914// transition metal ion binding	GO: 0000278// mitotic cell cycle; GO: 0000380// alternative nuclear mRNA splicing, via spliceosome
	Bm_nscaf2511_064	-1.82751	0.000555794	-	-	GO: 0048592// eye morphogenesis; GO: 0009987// cellular process
	Bm_nscaf2686_25	-1.82751	0.000556589	GO: 0043234// protein complex	GO: 0016751; GO: 0016418	GO: 0009060// aerobic respiration
	Bm_nscaf2883_044	-1.87944	0.000756461	-	GO: 0019900// kinase binding; GO: 0019207// kinase regulator activity; GO: 0003824// catalytic activity	GO: 0007417// central nervous system development; GO: 0045859// regulation of protein kinase activity; GO: 0050767// regulation of neurogenesis
	Bm_nscaf2860_21	-1.91633	4.32e-13	GO: 0000315// organellar large ribosomal subunit	-	GO: 0010467// gene expression
	Bm_nscaf2176_237	-1.98428	1.63e-06	GO: 0032991// macromolecular complex	GO: 0005488// binding	-
	Bm_nscaf2943_051	-2.01829	1.3e-13	-	GO: 0016702// oxidoreductase activity, acting on single donors with incorporation of molecular oxygen, incorporation of two atoms of oxygen; GO: 0005506// iron ion binding	GO: 0006569// tryptophan catabolic process; GO: 0006726// eye pigment biosynthetic process
	Bm_nscaf2855_237	-2.02398	2.16e-06	-	GO: 0004674// protein serine/threonine kinase activity; GO: 0032559	GO: 0006464// protein modification process
	Bm_nscaf3026_067	-2.0417	0	GO: 0043231// intra-cellular membrane-bounded organelle	-	-
	Bm_nscaf2853_056	-2.07709	9.55e-10	-	-	GO: 0044237// cellular metabolic process
	Bm_nscaf2529_152	-2.07947	2.54e-116	GO: 0043231// intracellular membrane-bounded organelle	GO: 0030234// enzyme regulator activity	GO: 0042742// defense response to bacterium; GO: 0006140
	Bm_nscaf2883_085	-2.08815	2.15e-07	-	GO: 0003824// catalytic activity	-
	Bm_nscaf2888_331	-2.13822	0	GO: 0030529// ribonucleoprotein complex	-	GO: 0022613// ribonucleoprotein complex biogenesis
	Bm_nscaf3058_335	-2.14998	5.17e-15	-	GO: 0008233// peptidase activity	-
	Bm_nscaf2964_022	-2.16547	9.97e-15	-	GO: 0004519// endonuclease activity; GO: 0003677// DNA binding	GO: 0035194// posttranscriptional gene silencing by RNA
	Bm_nscaf2888_140	-2.24757	2.63e-05	-	GO: 0016740// transferase activity	-
	Bm_nscaf2855_225	-2.2935	2.01e-09	GO: 0005681// spliceosomal complex	GO: 0016859// cis-trans isomerase activity	GO: 0000377; GO: 0044267// cellular protein metabolic process
	Bm_nscaf2655_156	-2.30875	0.000998747	-	GO: 0004812// aminoacyl-tRNA ligase activity; GO: 0000166// nucleotide binding	GO: 0006418// tRNA aminoacylation for protein translation
	Bm_nscaf1071_53	-2.31277	0.000226558	-	GO: 0046872// metal ion binding	GO: 0009790// embryo development; GO: 0040011// locomotion
	Bm_nscaf2674_290	-2.33858	5.6e-12	GO: 0005739// mitochondrion	GO: 0004812//aminoacyl-tRNA ligase activity	GO: 0006412// translation
	Bm_nscaf2529_052	-2.38578	0	-	GO: 0003824// catalytic activity	GO: 0044238// primary metabolic process
	Bm_nscaf2865_106	-2.49428	2.23e-09	-	GO: 0016462// pyrophosphatase activity; GO: 0046872// metal ion binding	-
	Bm_nscaf3099_123	-2.63227	1.93e-21	GO: 0005694// chromosome; GO: 0000178// exosome (RNase complex); GO: 0034399// nuclear periphery	GO: 0003676// nucleic acid binding; GO: 0008408// 3'-5' exonuclease activity	GO: 0010467// gene expression
	Bm_nscaf1681_096	-2.74386	6.22e-21	GO: 0015934// large ribosomal subunit	GO: 0003723// RNA binding; GO: 0005198// structural molecule activity	GO: 0007052// mitotic spindle organization
	Bm_nscaf2176_016	-2.8699	9.87e-08	GO: 0043234// protein complex; GO: 0015630// microtubule cytoskeleton	GO: 0017111// nucleosidetriphosphatase activity; GO: 0032561; GO: 0005198// structural molecule activity	GO: 0043623// cellular protein complex assembly; GO: 0009207; GO: 0007017// microtubule-based process; GO: 0032502// developmental process
	Bm_nscaf2589_178	-3.36219	0.000226457	GO: 0005681// spliceosomal complex; GO: 0016604// nuclear body; GO: 0005737// cytoplasm	-	GO: 0000278// mitotic cell cycle; GO: 0016070// RNA metabolic process; GO: 0045137// development of primary sexual characteristics
	Bm_nscaf2930_093	-3.42754	1.02e-06	-	GO: 0016740// transferase activity	-
	Bm_nscaf3052_23	-8.53138	0.000320822	-	GO: 0016462// pyrophosphatase activity; GO: 0032559	-
	Bm_nscaf2986_101	-13.5146	4.24e-139	GO: 0016591// DNA-directed RNA polymerase II, holoenzyme	GO: 0003676// nucleic acid binding; GO: 0034062// RNA polymerase activity	GO: 0006351// transcription, DNA-dependent; GO: 0031572// G2/M transition DNA damage checkpoint
Total				94	158	135
common DEGs	84		8
Annotation: The genes with name in red letters are the common DEGs at 8 and 15 hpi. The genes with FDR in red letters are the common DEG at the three time points.
