# Supplementary material for: Transcriptome Analysis of Silkworm, Bombyx mori, during Early Response to Beauveria bassiana Challenges
Source: PLoS One. 2014 Mar 11;9(3):e91189. doi: 10.1371/journal.pone.0091189 (PMC3949756; doi:10.1371/journal.pone.0091189)
Supplement: Table S3 — DEGs with GO Annotation identified at 15 hpi. (XLS) [file pone.0091189.s004.xls]

## Sheet: Sheet1
Table S3 DEGs with GO Annotation identified at 15 hpi
	Gene name	log2Ratio(ZT/ZC)	FDR	GO Component	GO Function	GO Process
	Bm_nscaf2511_164	15.5925	0	GO: 0044464// cell part	GO: 0008238// exopeptidase activity	GO: 0019538// protein metabolic process
	Bm_nscaf2987_07	10.7566	3.58253e-22	-	GO:0003824//catalytic activity	-
	Bm_nscaf3032_060	9.19229	1.66781e-07	-	GO: 0016757// transferase activity, transferring glycosyl groups	-
	Bm_nscaf2891_021	8.93958	2.4739e-06	GO: 0044448// cell cortex part	-	GO: 0048731; GO: 0010004// gastrulation involving germ band extension; GO: 0065008; GO: 0071842; GO: 0002009// morphogenesis of an epithelium; GO: 0048869; GO: 0050794// regulation of cellular process
	Bm_nscaf2937_51	8.87036	4.86594e-06	GO: 0005737// cytoplasm; GO: 0016020// membrane	-	GO: 0009987// cellular process; GO: 0048731; GO: 0009653// anatomical structure morphogenesis; GO: 0016043 // cellular component organization
	Bm_nscaf2876_36	8.87036	4.87167e-06	GO: 0044464// cell part	-	-
	Bm_nscaf1898_499	8.45533	0.000138296	GO: 0031982// vesicle	GO: 0004620// phospholipase activity	GO: 0007165// signal transduction; GO: 0001703// gastrulation with mouth forming first; GO: 0031340// positive regulation of vesicle fusion
	Bm_nscaf3058_169	8.35315	0.000266041	-	GO: 0046872// metal ion binding; GO: 0003677// DNA binding	GO: 0006351// transcription, DNA-dependent
	Bm_nscaf2993_042	8.35315	0.000266539	GO: 0031674// I band; GO: 0005856// cytoskeleton; GO: 0012505// endomembrane system; GO: 0005887// integral to plasma membrane	GO: 0005088// Ras guanyl-nucleotide exchange factor activity; GO: 0008092// cytoskeletal protein binding; GO: 0003723// RNA binding; GO: 0005099// Ras GTPase activator activity	GO: 0006351// transcription, DNA-dependent; GO: 0007266// Rho protein signal transduction; GO: 0032318// regulation of Ras GTPase activity; GO: 0014706// striated muscle tissue development; GO: 0051647// nucleus localization; GO: 0048870// cell motility; GO: 0030036// actin cytoskeleton organization; GO: 0007300 // ovarian nurse cell to oocyte transport
	Bm_nscaf2575_152	8.24793	0.000513046	GO: 0031224// intrinsic to membrane	GO: 0017111// nucleoside-triphosphatase activity; GO: 0032559	GO: 0051234// establishment of localization; GO: 0009207
	Bm_nscaf2962_62	8.13443	0.000985718	-	GO: 0005488// binding; GO: 0018024// histone-lysine N-methyltransferase activity	GO: 0006479// protein methylation
	Bm_nscaf2830_14	8.13443	0.000987389	GO: 0031224// intrinsic to membrane	GO: 0008188// neuropeptide receptor activity	GO: 0007166// cell surface receptor linked signaling pathway
	Bm_nscaf2964_169	4.07993	3.11662e-173	GO: 0015630// microtubule cytoskeleton	GO: 0004812// aminoacyl-tRNA ligase activity; GO: 0000166// nucleotide binding	GO: 0006418// tRNA aminoacylation for protein translation
	Bm_nscaf2855_274	3.83179	2.27719e-06	GO: 0043234// protein complex; GO: 0015630// microtubule cytoskeleton; GO: 0044430// cytoskeletal part	GO: 0042802// identical protein binding; GO: 0003774// motor activity;GO:0032559	GO: 0000022 // mitotic spindle elongation; GO: 0045132// meiotic chromosome segregation; GO: 0000212// meiotic spindle organization; GO: 0051012// microtubule sliding; GO: 0007067// mitosis
	Bm_nscaf3079_54	3.5479	4.71705e-05	-	GO: 0048037// cofactor binding	GO: 0008152// metabolic process
	Bm_nscaf3033_01	3.49453	3.54379e-24	-	GO: 0003824// catalytic activity; GO: 0005488// binding	GO: 0008152// metabolic process
	Bm_nscaf2828_069	3.42651	1.37625e-12	-	-	GO: 0002165//instar larval or pupal development; GO: 0048638// regulation of developmental growth; GO: 0060180// female mating behavior; GO: 0007041// lysosomal transport; GO: 0042981 // regulation of apoptosis; GO: 0007292// female gamete generation; GO: 0006897// endocytosis
	Bm_nscaf2853_119	3.41602	0.000154046	-	GO: 0003677// DNA binding	GO: 0006351// transcription, DNA-dependent
	Bm_nscaf2887_066	3.39331	2.02215e-06	GO: 0043231// intracellular membrane-bounded organelle	GO: 0008135// translation factor activity, nucleic acid binding	GO: 0006412// translation; GO: 0006355// regulation of transcription, DNA-dependent
	Bm_nscaf3058_335	3.3531	1.70891e-17	-	GO: 0008233// peptidase activity	-
	Bm_scaffold644_5	3.3468	3.61904e-06	-	GO: 0004175// endopeptidase activity	GO: 0019538// protein metabolic process
	Bm_nscaf2823_032	3.19017	1.55186e-16	-	GO: 0016742// hydroxymethyl-, formyl- and related transferase activity	GO: 0019988// charged-tRNA amino acid modification; GO: 0006412// translation
	Bm_nscaf2529_120	3.18506	9.02588e-68	-	GO: 0003677// DNA binding	GO: 0051146// striated muscle cell differentiation; GO: 0048513// organ development; GO: 0014706 //striated muscle tissue development; GO: 0048468// cell development; GO: 0006351// transcription, DNAdependent
	Bm_nscaf2853_113	3.15583	2.17793e-11	GO: 0043231// intracellular membrane-bounded organelle	GO: 0001071// nucleic acid binding transcription factor activity; GO: 0003677// DNA binding	GO: 0048565// digestive tract development; GO: 0006355// regulation of transcription, DNA-dependent; GO: 0014016// neuroblast differentiation; GO: 0048534; GO: 0009798// axis specification; GO: 0007380// specification of segmental identity, head; GO: 0035292// specification of segmental identity, trunk
	Bm_nscaf2818_063	3.08377	6.59674e-05	GO: 0043231// intracellular membrane-bounded organelle	GO: 0043169// cation binding; GO: 0004721// phosphoprotein phosphatase activity	GO: 0006464// protein modification process; GO: 0007049// cell cycle
	Bm_nscaf2902_244	3.08377	6.60351e-05	-	GO: 0003824// catalytic activity	-
	Bm_nscaf3058_190	3.08377	6.6103e-05	GO: 0005901// caveola	-	GO: 0009987// cellular process
	Bm_nscaf1898_161	2.97674	2.27134e-17	-	GO: 0016713; GO: 0005506// iron ion binding	GO: 0008152// metabolic process
	Bm_nscaf2589_018	2.94753	1.5435e-05	GO: 0044424// intracellular part	-	-
	Bm_nscaf2964_051	2.93289	1.27324e-16	GO: 0005681// spliceosomal complex	-	GO: 0000377
	Bm_nscaf3062_27	2.91475	2.92303e-10	-	GO: 0004190// aspartic-type endopeptidase activity	GO: 0006508// proteolysis
	Bm_nscaf2868_43	2.8971	0.000353688	-	GO: 0004448// isocitrate dehydrogenase activity; GO: 0046872// metal ion binding; GO: 0000166// nucleotide binding	GO: 0009060// aerobic respiration
	Bm_nscaf3075_16	2.89615	7.36199e-89	GO: 0000314// organellar small ribosomal subunit	GO: 0005198// structural molecule activity	-
	Bm_nscaf2883_083	2.81825	1.31336e-166	-	GO: 0016829// lyase activity	GO: 0006596// polyamine biosynthetic process
	Bm_nscaf2986_086	2.81298	2.80858e-09	-	GO: 0005488// binding	-
	Bm_nscaf3070_2	2.7747	2.02469e-20	-	GO: 0004857// enzyme inhibitor activity	-
	Bm_nscaf2857_4	2.714	1.84908e-05	-	-	GO: 0008152// metabolic process
	Bm_nscaf20_2	2.71396	1.20654e-43	-	GO: 0003824// catalytic activity	-
	Bm_nscaf2902_141	2.65609	2.73898e-60	GO: 0005622// intracellular	-	-
	Bm_nscaf2953_090	2.62406	0.000407863	-	GO: 0015929// hexosaminidase activity; GO: 0043167// ion binding	GO: 0044238// primary metabolic process
	Bm_nscaf2136_204	2.61614	1.69357e-08	-	GO: 0005488// binding	GO: 0044238// primary metabolic process; GO: 0044260
	Bm_nscaf2529_051	2.57505	6.03e-14	-	GO: 0003824// catalytic activity	-
	Bm_nscaf2971_08	2.57225	9.28423e-05	-	GO: 0046872// metal ion binding; GO: 0070011	-
	Bm_nscaf2818_036	2.553	1.50067e-09	GO: 0012507// ER to Golgi transport vesicle membrane; GO: 0044431// Golgi apparatus part	GO: 0046914// transition metal ion binding; GO: 0008047// enzyme activator activity	GO: 0048079; GO: 0034613// cellular protein localization; GO: 0007163// establishment or maintenance of cell polarity; GO: 0065008; GO: 0016337// cell-cell adhesion; GO: 0008363// larval chitin-based cuticle development; GO: 0015031// protein transport; GO: 0006996 // organelle organization; GO: 0048193// Golgi vesicle transport; GO: 0035148// tube formation; GO: 0031345// negative regulation of …
	Bm_nscaf2847_124	2.553	1.50314e-09	GO: 0044464// cell part	GO: 0005099// Ras GTPase activator activity	GO: 0032318// regulation of Ras GTPase activity
	Bm_nscaf3015_094	2.54917	2.4751e-32	-	-	GO: 0006810// transport
	Bm_nscaf2655_082	2.54089	3.11361e-133	GO: 0043231// intracellular membrane-bounded organelle; GO: 0000502// proteasome complex	GO: 0004175// endopeptidase activity	GO: 0006508// proteolysis
	Bm_nscaf3027_014	2.53817	5.16329e-111	GO: 0043231// intracellular membrane-bounded organelle; GO: 0044427	GO: 0017111// nucleoside-triphosphatase activity; GO: 0046914// transition metal ion binding; GO: 0016279// protein-lysine N-methyltransferase activity; GO: 0008135// translation factor activity, nucleic acid binding; GO: 0032561	GO: 0006412// translation;GO:0009207; GO: 0016571// histone methylation
	Bm_nscaf2865_194	2.52304	3.42775e-17	-	GO: 0051536// iron-sulfur cluster binding; GO: 0016462// pyrophosphatase activity; GO: 0043169// cation binding;GO:0032559	-
	Bm_nscaf3045_27	2.48689	1.97394e-13	GO: 0043231// intracellular membrane-bounded organelle	GO: 0005488// binding	GO: 0043410// positive regulation of MAPKKK cascade; GO: 0001736// establishment of planar polarity; GO: 0006915// apoptosis; GO: 0009887// organ morphogenesis; GO: 0032446// protein modification by small protein conjugation; GO:0006508// proteolysis; GO: 0008589// regulation of smoothened signaling pathway; GO: 0006606// protein import into nucleus
	Bm_nscaf2770_44	2.47411	7.91474e-06	GO: 0031981// nuclear lumen	GO: 0005488// binding	GO: 0000724// double-strand break repair via homologous recombination
	Bm_nscaf2970_001	2.47234	1.12755e-23	-	GO: 0046872// metal ion binding	-
	Bm_nscaf2136_139	2.46861	0.000261818	GO: 0005667// transcription factor complex	GO: 0004674// protein serine/threonine kinase activity; GO: 0032559	GO: 0051726// regulation of cell cycle; GO: 0006352// transcription initiation, DNA-dependent; GO: 0000087// M phase of mitotic cell cycle; GO: 0006464// protein modification process
	Bm_nscaf2980_06	2.45822	1.67129e-14	GO:0031674//I band	-	-
	Bm_nscaf3027_031	2.45735	1.84705e-69	-	GO: 0016884// carbon-nitrogen ligase activity, with glutamine as amido-N-donor	GO: 0006528// asparagine metabolic process
	Bm_nscaf1690_283	2.45537	5.73122e-13	GO: 0030120// vesicle coat; GO: 0044431// Golgi apparatus part	-	GO: 0043062// extracellular structure organization; GO: 0035151// regulation of tube size, open tracheal system; GO: 0006909// phagocytosis; GO: 0035148// tube formation; GO: 0002168// instar larval development; GO: 0040003// chitin-based cuticle development; GO: 0019915// lipid storage; GO: 0046907// intracellular transport; GO: 0015031// protein transport; GO: 0035146
	Bm_nscaf2674_224	2.44886	5.93058e-05	GO: 0031981// nuclear lumen; GO: 0043232; GO: 0016020// membrane	GO: 0008047// enzyme activator activity; GO: 0019902// phosphatase binding	GO: 0009987//cellular process; GO: 0023052// signaling; GO: 0065007// biological regulation
	Bm_nscaf2829_065	2.41532	2.36606e-10	-	GO: 0046872// metal ion binding; GO: 0016763// transferase activity, transferring pentosyl groups; GO: 0016831// carboxy-lyase activity	GO: 0019856// pyrimidine base biosynthetic process; GO: 0006222// UMP biosynthetic process
	Bm_nscaf2852_061	2.41504	0.000436207	-	GO: 0022891// substrate-specific transmembrane transporter activity	GO: 0006810// transport
	Bm_nscaf2674_142	2.39817	3.20893e-42	-	GO: 0005488// binding	-
	Bm_nscaf2851_13	2.39575	2.22782e-05	GO: 0016020// membrane	-	-
	Bm_nscaf2865_020	2.3573	0.000165136	-	-	GO: 0009987// cellular process
	Bm_nscaf2838_052	2.35403	3.73952e-05	GO: 0044444// cytoplasmic part	GO: 0003824// catalytic activity	GO: 0008152// metabolic process
	Bm_nscaf2938_09	2.33087	3.17084e-59	-	GO: 0016779// nucleotidyltransferase activity	-
	Bm_nscaf1898_099	2.32289	7.16266e-50	-	GO: 0004812// aminoacyl-tRNA ligase activity; GO: 0000166// nucleotide binding	GO: 0006418// tRNA aminoacylation for protein translation
	Bm_nscaf2136_008	2.30711	0.000269803	-	GO: 0005488// binding; GO: 0016859// cis-trans isomerase activity	GO: 0044267// cellular protein metabolic process
	Bm_nscaf2674_284	2.29908	6.9204e-107	-	GO: 0016410// N-acyltransferase activity	GO: 0006498// N-terminal protein lipidation
	Bm_nscaf2210_082	2.28791	5.20915e-06	-	GO: 0005488// binding	-
	Bm_nscaf2888_284	2.2664	9.15357e-55	-	GO: 0030247// polysaccharide binding	GO: 0006022
	Bm_nscaf2883_008	2.25732	0.00044341	-	-	-
	Bm_nscaf2847_326	2.25145	5.37052e-20	-	GO: 0016881// acid-amino acid ligase activity; GO: 0005102// receptor binding	GO: 0007480// imaginal disc-derived leg morphogenesis; GO: 0008593// regulation of Notch signaling pathway; GO: 0007476// imaginal disc-derived wing morphogenesis; GO: 0043170; GO: 0010876; GO: 0006898// receptor-mediated endocytosis; GO: 0008104// protein localization
	Bm_nscaf2888_126	2.23998	1.40562e-22	-	-	GO: 0044237// cellular metabolic process
	Bm_nscaf1898_041	2.23298	4.41561e-10	GO: 0016020// membrane	GO: 0005488// binding	-
	Bm_nscaf2853_165	2.20881	6.94435e-137	-	GO: 0046872// metal ion binding	-
	Bm_nscaf2859_012	2.19213	3.33913e-37	-	GO: 0004721// phosphoprotein phosphatase activity	GO: 0006796// phosphate metabolic process
	Bm_nscaf3044_01	2.17991	0.000269144	-	GO: 0046872// metal ion binding	-
	Bm_nscaf2819_05	2.17711	1.27429e-305	-	GO: 0005488// binding	-
	Bm_nscaf2983_098	2.16614	6.04292e-14	GO: 0043231// intracellular membrane-bounded organelle	GO: 0019904// protein domain specific binding	-
	Bm_nscaf2279_05	2.16026	0.000101303	GO: 0005743// mitochondrial inner membrane; GO: 0044425// membrane part	GO: 0008565// protein transporter activity	GO: 0015031// protein transport
	Bm_nscaf2828_008	2.15896	6.62127e-19	-	GO: 0005198// structural molecule activity	-
	Bm_nscaf2828_249	2.10859	9.00607e-48	-	GO: 0003723// RNA binding	GO: 0006355// regulation of transcription, DNA-dependent
	Bm_nscaf2889_046	2.10684	2.48946e-44	GO: 0016020// membrane	GO: 0046914// transition metal ion binding; GO: 0008238// exopeptidase activity	GO: 0019538// protein metabolic process
	Bm_nscaf1108_079	2.09705	7.99663e-43	-	-	GO: 0007268// synaptic transmission; GO: 0071842
	Bm_nscaf1898_224	2.0905	1.4113e-232	-	GO: 0043169// cation binding; GO: 0003824// catalytic activity	-
	Bm_nscaf736_2	2.08703	2.42487e-16	GO: 0043231// intracellular membrane-bounded organelle; GO: 0000808// origin recognition complex	GO: 0005488// binding	GO: 0000070// mitotic sister chromatid segregation; GO: 0006260// DNA replication
	Bm_nscaf1898_252	2.08321	2.59755e-10	-	GO: 0016787// hydrolase activity	-
	Bm_nscaf2860_89	2.07902	6.38998e-30	-	GO: 0046914// transition metal ion binding; GO: 0070011	-
	Bm_nscaf2813_05	2.07676	0.000261606	-	GO: 0008138// protein tyrosine/serine/threonine phosphatase activity	GO: 0006796// phosphate metabolic process
	Bm_nscaf2053_14	2.0725	3.65666e-05	GO: 0043231// intracellular membrane-bounded organelle	-	-
	Bm_nscaf2818_110	2.06589	4.63399e-184	GO: 0005746// mitochondrial respiratory chain	GO: 0005506// iron ion binding; GO: 0016627// oxidoreductase activity, acting on the CH-CH group of donors	GO: 0009060// aerobic respiration
	Bm_nscaf1681_143	2.06436	5.00228e-06	GO: 0043231// intracellular membrane-bounded organelle	GO: 0070011
	Bm_nscaf2564_07	2.06064	1.87099e-06	GO: 0043231// intracellular membrane-bounded organelle	GO: 0043169// cation binding; GO: 0003676// nucleic acid binding; GO: 0003678// DNA helicase activity; GO: 0032559	GO: 0000278// mitotic cell cycle; GO:0006261// DNA-dependent DNA replication
	Bm_nscaf2575_090	2.04634	1.19596e-25	-	GO: 0032561; GO: 0017111// nucleoside-triphosphatase activity	GO: 0009207
	Bm_nscaf2136_117	2.03223	4.14936e-07	-	GO: 0008233// peptidase activity	-
	Bm_nscaf2681_09	2.03223	4.15486e-07	-	GO: 0030247// polysaccharide binding	GO: 0006022
	Bm_nscaf2838_024	2.03223	4.16037e-07	-	GO: 0046872// metal ion binding; GO: 0003824// catalytic activity	GO: 0006743// ubiquinone metabolic process; GO: 0043170
	Bm_nscaf3058_069	2.03118	0.000157212	-	GO: 0017111// nucleoside-triphosphatase activity	-
	Bm_nscaf2795_045	2.02373	1.81358e-44	-	GO: 0016740// transferase activity	-
	Bm_nscaf2883_071	2.0199	1.2339e-11	GO: 0043232	-	-
	Bm_nscaf2888_283	1.99579	3.85818e-39	-	GO: 0030247// polysaccharide binding	GO: 0006022
	Bm_nscaf2993_059	1.99151	9.34818e-29	-	GO: 0017111// nucleoside-triphosphatase activity	GO: 0006726// eye pigment biosynthetic process
	Bm_nscaf3055_27	1.98855	7.55549e-30	-	GO: 0016740// transferase activity	GO: 0055086// nucleobase, nucleoside and nucleotide metabolic process
	Bm_nscaf2136_186	1.98614	0.000662791	-	GO: 0016787// hydrolase activity; GO: 0005488// binding	-
	Bm_nscaf2970_105	1.98614	0.000663372	GO: 0031981// nuclear lumen	GO: 0043021// ribonucleoprotein binding; GO: 0008135// translation factor activity, nucleic acid binding	GO: 0042255// ribosome assembly; GO: 0006412// translation
	Bm_nscaf2828_198	1.98614	0.000663955	-	GO: 0003824//catalytic activity	-
	Bm_nscaf1898_430	1.98455	1.66567e-30	GO: 0044464// cell part	GO: 0016879// ligase activity, forming carbon-nitrogen bonds	GO: 0043412
	Bm_nscaf2797_30	1.98071	2.82811e-06	-	-	GO: 0006950// response to stress
	Bm_nscaf3031_186	1.97889	4.85658e-19	-	GO: 0005488// binding	-
	Bm_nscaf2204_091	1.96751	1.96214e-105	-	GO: 0005488// binding	-
	Bm_nscaf2865_139	1.96307	9.64759e-209	GO: 0043234// protein complex; GO: 0044424// intracellular part	GO: 0008135// translation factor activity, nucleic acid binding	GO: 0006413// translational initiation
	Bm_nscaf2883_103	1.94807	1.19719e-05	-	GO: 0016879// ligase activity, forming carbon-nitrogen bonds	GO: 0006464// protein modification process
	Bm_nscaf1898_325	1.93868	6.92939e-14	GO: 0070603// SWI/SNF-type complex; GO: 0005678// chromatin assembly complex; GO: 0005694// chromosome; GO: 0031010	GO: 0003676// nucleic acid binding; GO: 0004386// helicase activity; GO: 0032559; GO: 0042623// ATPase activity, coupled; GO: 0003682// chromatin binding	GO: 0048812//neuron projection morphogenesis; GO: 0030518// steroid hormone receptor signaling pathway; GO: 0034728; GO: 0048513//organ development; GO: 0006338// chromatin remodeling; GO: 0007623// circadian rhythm
	Bm_nscaf1681_266	1.93384	8.67636e-05	GO: 0031224// intrinsic to membrane	GO: 0022857// transmembrane transporter activity	GO: 0071702
	Bm_nscaf2827_11	1.923	2.23054e-34	-	GO: 0016846//carbon-sulfur lyase activity; GO: 0016702// oxidoreductase activity, acting on single donors with incorporation of molecular oxygen, incorporation of two atoms of oxygen; GO: 0043169// cation binding	GO: 0006520// cellular amino acid metabolic process
	Bm_nscaf2822_122	1.91586	2.23708e-19	GO: 0044444// cytoplasmic part	GO: 0046914// transition metal ion binding; GO: 0019787// small conjugating protein ligase activity	GO: 0070922; GO: 0032446// protein modification by small protein conjugation; GO: 0060968// regulation of gene silencing
	Bm_nscaf2828_096	1.90709	7.85805e-32	GO: 0043234// protein complex; GO: 0031981// nuclear lumen	-	GO: 0000470
	Bm_nscaf2823_037	1.90596	0.000615081	GO: 0044444// cytoplasmic part	GO: 0032561	GO: 0065008; GO: 0035556// intracellular signal transduction; GO: 0031345// negative regulation of cell projection organization; GO: 0030036// actin cytoskeleton organization; GO: 0048193// Golgi vesicle transport; GO: 0015031// protein transport
	Bm_nscaf2204_157	1.88105	4.49971e-31	-	GO: 0004866// endopeptidase inhibitor activity	GO: 0051346// negative regulation of hydrolase activity
	Bm_nscaf3072_08	1.87835	1.87442e-12	GO: 0044459// plasma membrane part	GO: 0005216// ion channel activity	GO: 0055085// transmembrane transport; GO: 0032501// multicellular organismal process; GO: 0070838// divalent metal ion transport; GO: 0042044// fluid transport
	Bm_nscaf2930_038	1.8741	0	GO: 0031224// intrinsic to membrane; GO: 0015630// microtubule cytoskeleton; GO: 0031966// mitochondrial membrane	GO: 0005244// voltage-gated ion channel activity	GO: 0007005// mitochondrion organization; GO: 0046907// intra-cellular transport; GO: 0007165// signal transduction; GO: 0003006// developmental process involved in reproduction; GO: 0043269// regulation of ion transport
	Bm_nscaf2838_010	1.86135	4.05958e-08	GO: 0044464// cell part	GO: 0016491// oxidoreductase activity; GO: 0004871// signal transducer activity	GO: 0006810// transport; GO: 0009987// cellular process
	Bm_nscaf2983_097	1.86039	4.00079e-26	GO: 0043231// intracellular membrane-bounded organelle; GO: 0031224// intrinsic to membrane	GO: 0004175// endopeptidase activity; GO: 0046914// transition metal ion binding; GO: 0032559	GO: 0009057// macromolecule catabolic process; GO: 0019538// protein metabolic process
	Bm_nscaf2993_002	1.85439	4.61162e-12	-	GO: 0003677// DNA binding	GO: 0006351// transcription, DNA-dependent
	Bm_nscaf2888_270	1.83394	3.56368e-61	-	-	GO: 0031572// G2/M transition DNA damage checkpoint
	Bm_nscaf1690_015	1.82791	4.03349e-98	GO: 0015629// actin cytoskeleton	GO: 0017111// nucleoside-triphosphatase activity	-
	Bm_nscaf2589_268	1.82586	1.59291e-05	-	GO: 0008375// acetylglucosaminyltransferase activity	-
	Bm_nscaf3027_038	1.8246	7.28284e-05	-	GO: 0030983// mismatched DNA binding	GO: 0006259// DNA metabolic process; GO: 0051276// chromosome organization; GO: 0006974// response to DNA damage stimulus
	Bm_nscaf1681_126	1.8231	5.36309e-19	-	GO: 0005488// binding	-
	Bm_nscaf2575_143	1.81604	2.3414e-138	GO: 0031224// intrinsic to membrane	-	-
	Bm_nscaf2822_012	1.80192	0.000867872	-	GO: 0004872// receptor activity	-
	Bm_nscaf2859_046	1.79976	1.9821e-08	-	GO: 0005515// protein binding	-
	Bm_nscaf1108_095	1.79808	4.09666e-39	GO: 0044444// cytoplasmic part	-	GO: 0015698// inorganic anion transport; GO: 0019725// cellular homeostasis
	Bm_scaffold831_1	1.79476	3.18014e-06	GO: 0043231// intracellular membrane-bounded organelle	GO: 0032452// histone demethylase activity; GO: 0046872// metal ion binding; GO: 0016706// oxidoreductase activity, acting on paired donors, with incorporation or reduction of molecular oxygen, 2-oxoglutarate as one donor, and incorporation of one atom each of oxygen into both donors	GO: 0048523// negative regulation of cellular process; GO: 0070076// histone lysine demethylation
	Bm_scaffold1097_1	1.7823	3.95332e-09	GO: 0044424// intracellular part	GO: 0046872// metal ion binding; GO: 0016879// ligase activity, forming carbon-nitrogen bonds; GO: 0032561	GO: 0006163// purine nucleotide metabolic process
	Bm_nscaf2980_09	1.77774	1.08419e-06	GO: 0005856// cytoskeleton	GO: 0051393// alpha-actinin binding; GO: 0046914// transition metal ion binding	GO: 0007160// cell-matrix adhesion
	Bm_nscaf2964_086	1.77079	0.000295459	-	-	GO: 0007275// multicellular organismal development; GO: 0048856// anatomical structure development
	Bm_nscaf2825_36	1.76445	9.76401e-13	GO: 0044464// cell part	-	-
	Bm_nscaf98_59	1.76401	0	GO: 0016459// myosin complex	GO: 0008092// cytoskeletal protein binding; GO: 0017111// nucleoside-triphosphatase activity; GO: 0032559	-
	Bm_nscaf2959_02	1.76181	3.57374e-09	-	GO: 0003824// catalytic activity	-
	Bm_nscaf1681_013	1.75504	3.84552e-196	-	GO: 0016798// hydrolase activity, acting on glycosyl bonds	GO: 0044238// primary metabolic process
	Bm_nscaf2855_174	1.74655	1.73533e-121	GO: 0043231// intracellular membrane-bounded organelle	GO: 0017111// nucleoside-triphosphatase activity; GO: 0008135// translation factor activity, nucleic acid binding; GO: 0032561	GO: 0006412// translation; GO: 0009207
	Bm_nscaf2136_162	1.74327	4.70296e-57	GO: 0044424// intracellular part	GO: 0004812// aminoacyl-tRNA ligase activity; GO: 0046914// transition metal ion binding; GO:0032559	GO: 0006418// tRNA aminoacylation for protein translation
	Bm_nscaf2860_59	1.74033	5.90911e-05	-	GO: 0016787// hydrolase activity	GO: 0008152// metabolic process
	Bm_nscaf3005_31	1.73981	6.60146e-64	GO: 0044421// extracellular region part	GO: 0004866// endopeptidase inhibitor activity	GO: 0009987// cellular process
	Bm_nscaf2948_074	1.73486	1.93218e-07	GO: 0043231// intracellular membrane-bounded organelle	-	-
	Bm_nscaf3041_40	1.72987	1.12418e-07	-	GO: 0003824// catalytic activity	-
	Bm_nscaf2210_124	1.72861	1.9331e-31	GO: 0005635// nuclear envelope; GO: 0044444// cytoplasmic part	GO: 0008565// protein transporter activity; GO: 0017016// Ras GTPase binding	GO: 0006605//protein targeting; GO: 0001708// cell fate specification; GO: 0007169// transmembrane receptor protein tyrosine kinase signaling pathway; GO: 0003002// regionalization; GO: 0042051// compound eye photoreceptor development; GO: 0007476// imaginal disc-derived wing morphogenesis; GO: 0043066// negative regulation of apoptosis; GO: 0000165// MAPKKK cascade
	Bm_nscaf2827_27	1.72664	1.21763e-12	GO: 0044424// intracellular part	GO: 0005488// binding	GO: 0000278// mitotic cell cycle; GO: 0044260; GO: 0033554// cellular response to stress; GO: 0090304
	Bm_nscaf2836_06	1.72542	8.74147e-07	-	GO: 0005488// binding; GO: 0003824// catalytic activity	GO: 0009987// cellular process; GO: 0048856// anatomical structure development; GO: 0016125// sterol metabolic process
	Bm_nscaf3022_64	1.71921	1.17475e-32	-	-	GO: 0009987// cellular process
	Bm_nscaf3044_22	1.71843	1.36959e-13	-	GO: 0008233// peptidase activity	-
	Bm_nscaf2053_45	1.7131	9.85906e-28	GO: 0005815// microtubule organizing center; GO: 0000775// chromosome, centromeric region; GO: 0000922// spindle pole	GO: 0005488// binding	GO: 0009653// anatomical structure morphogenesis; GO: 0000819// sister chromatid segregation; GO: 0051641// cellular localization; GO: 0033043; GO: 0007052// mitotic spindle organization; GO: 0040011// locomotion; GO: 0010564// regulation of cell cycle process; GO: 0007067// mitosis; GO: 0007281// germ cell development; GO: 0048477// oogenesis; GO: 0007346// regulation of mitotic cell cycle
	Bm_nscaf2330_125	1.7069	2.29137e-06	-	GO: 0016616// oxidoreductase activity, acting on the CH-OH group of donors, NAD or NADP as acceptor; GO: 0000166// nucleotide binding	GO: 0008152// metabolic process
	Bm_nscaf463_33	1.7067	1.18998e-26	GO: 0031224// intrinsic to membrane	GO: 0005436// sodium phosphate symporter activity	GO: 0006817// phosphate transport
	Bm_nscaf1898_235	1.69747	1.7664e-05	GO: 0043231// intracellular membrane-bounded organelle	-	-
	Bm_nscaf2886_44	1.683	3.89131e-12	-	GO: 0008443// phosphofructo-kinase activity; GO: 0019203// carbohydrate phosphatase activity; GO: 0032559	GO: 0006000// fructose metabolic process; GO: 0006796// phosphate metabolic process
	Bm_nscaf3026_162	1.68161	2.89947e-28	GO:0016020//membrane	-	-
	Bm_nscaf2865_070	1.6813	2.55331e-36	-	GO: 0016742// hydroxymethyl-, formyl- and related transferase activity; GO: 0048037// cofactor binding	GO: 0006730// one-carbon metabolic process; GO: 0009069// serine family amino acid metabolic process
	Bm_nscaf2838_084	1.67991	0.000137748	-	GO: 0005488// binding	GO: 0008152// metabolic process
	Bm_nscaf2993_228	1.67646	1.03366e-17	GO: 0044424// intracellular part	GO: 0005515// protein binding	GO: 0006909// phagocytosis; GO: 0006887// exocytosis; GO: 0007450// dorsal/ventral pattern formation, imaginal disc; GO: 0015031// protein transport
	Bm_nscaf3031_071	1.66684	2.66296e-08	-	GO: 0003676// nucleic acid binding	-
	Bm_nscaf1898_291	1.66185	0	-	-	GO: 0006950// response to stress
	Bm_nscaf1681_272	1.65249	0.000355279	-	GO: 0017111// nucleoside-triphosphatase activity; GO: 0000166// nucleotide binding	-
	Bm_nscaf3058_362	1.64514	9.4861e-28	-	GO: 0016787// hydrolase activity	-
	Bm_nscaf2136_156	1.64287	1.03436e-10	GO: 0043231// intracellular membrane-bounded organelle; GO: 0016020// membrane	GO: 0004497// monooxygenase activity; GO: 0005506// iron ion binding	GO: 0008152// metabolic process
	Bm_nscaf2888_402	1.64097	7.98242e-06	GO: 0005911// cell-cell junction; GO: 0031224// intrinsic to membrane	GO: 0015075// ion transmembrane transporter activity; GO: 0022829// wide pore channel activity	GO: 0006810// transport; GO: 0007635// chemosensory behavior; GO: 0002009// morphogenesis of an epithelium
	Bm_nscaf2589_244	1.63839	2.95765e-25	GO: 0030529// ribonucleoprotein complex	GO: 0005198// structural molecule activity	GO: 0010467// gene expression
	Bm_nscaf2847_191	1.63788	8.02181e-13	GO: 0043234// protein complex	-	-
	Bm_nscaf2789_31	1.6339	1.28032e-16	GO: 0043231// intracellular membrane-bounded organelle	GO: 0004519// endonuclease activity; GO: 0043169// cation binding	GO: 0006260// DNA replication
	Bm_nscaf1705_62	1.63349	4.0846e-09	GO: 0043231// intracellular membrane-bounded organelle	GO: 0034062// RNA polymerase activity; GO: 0046914// transition metal ion binding; GO: 0003676// nucleic acid binding; GO: 0001882// nucleoside binding	GO: 0010467// gene expression
	Bm_nscaf3034_137	1.62905	1.44353e-71	-	GO: 0017111// nucleoside-triphosphatase activity; GO: 0000166// nucleotide binding	-
	Bm_nscaf2136_034	1.62389	3.46768e-25	GO: 0030529// ribonucleoprotein complex	GO: 0005198// structural molecule activity	GO: 0010467// gene expression
	Bm_nscaf2511_129	1.61964	2.37863e-06	GO: 0044297// cell body; GO: 0042995// cell projection; GO: 0005887// integral to plasma membrane	GO: 0005488// binding; GO: 0005227// calcium activated cation channel activity; GO: 0005267// potassium channel activity	GO: 0008049// male courtship behavior; GO: 0042221// response to chemical stimulus; GO: 0030001// metal ion transport; GO: 0007622// rhythmic behavior
	Bm_nscaf3026_269	1.61765	0.000532812		GO: 0004448// isocitrate dehydrogenase activity; GO: 0046872// metal ion binding; GO: 0000166// nucleotide binding	GO: 0009060// aerobic respiration
	Bm_nscaf463_32	1.60925	4.74776e-12	-	GO: 0016740// transferase activity	-
	Bm_nscaf3099_002	1.60734	0	GO: 0043232	GO: 0032559	-
	Bm_nscaf3058_420	1.60428	7.20731e-158	GO: 0044421// extracellular region part	GO: 0005488// binding	GO: 0042742// defense response to bacterium; GO: 0051234// establishment of localization; GO: 0010876
	Bm_nscaf2827_42	1.60301	2.40066e-07	GO: 0031224// intrinsic to membrane; GO: 0043231// intracellular membrane-bounded organelle	GO: 0030246// carbohydrate binding; GO: 0016757// transferase activity, transferring glycosyl groups	-
	Bm_nscaf2876_26	1.59913	6.62943e-17	GO: 0022624	-	GO: 0043161// proteasomal ubiquitin-dependent protein catabolic process; GO: 0051439// regulation of ubiquitin-protein ligase activity involved in mitotic cell cycle
	Bm_nscaf2674_034	1.59258	2.85941e-21	-	GO: 0004725// protein tyrosine phosphatase activity	GO:0006796//phosphate metabolic process; GO:0006464//protein modification process
	Bm_nscaf2253_2	1.59022	0.000269875	-	GO: 0003824// catalytic activity	-
	Bm_nscaf2868_25	1.58825	7.05468e-08	-	GO: 0017111// nucleoside-triphosphatase activity; GO: 0000166// nucleotide binding; GO:0070011	-
	Bm_nscaf3058_245	1.58496	6.19026e-07	GO: 0043234// protein complex; GO: 0044444// cytoplasmic part	GO: 0008135// translation factor activity, nucleic acid binding	GO: 0007052// mitotic spindle organization; GO: 0006412// translation
	Bm_nscaf3055_40	1.58297	1.85181e-12	GO: 0044424// intracellular part	GO: 0008135// translation factor activity, nucleic acid binding	GO: 0006412// translation
	Bm_nscaf2815_14	1.56841	1.28541e-19	GO: 0005694// chromosome	GO: 0005488// binding	GO: 0006996// organelle organization
	Bm_nscaf3058_271	1.56121	2.37317e-13	-	GO: 0046914// transition metal ion binding; GO: 0016491// oxidoreductase activity; GO: 0016297//acyl-[acyl-carrier-protein] hydrolase activity; GO: 0022892	GO: 0008152// metabolic process
	Bm_nscaf3035_040	1.5575	7.9714e-06	GO: 0030532// small nuclear ribonucleoprotein complex; GO: 0005681/ /spliceosomal complex	GO: 0005488// binding	GO: 0000377; GO: 0006342// chromatin silencing
	Bm_nscaf2176_076	1.55444	6.14096e-12	-	GO: 0016667// oxidoreductase activity, acting on a sulfur group of donors; GO: 0046872// metal ion binding	GO: 0043170
	Bm_nscaf3040_034	1.55327	3.08681e-10	GO: 0031224// intrinsic to membrane	GO: 0005275// amine transmembrane transporter activity	GO: 0006865// amino acid transport
	Bm_scaffold867_1	1.55235	0.000690661	GO: 0019866// organelle inner membrane; GO: 0043231// intracellular membrane-bounded organelle; GO: 0031224// intrinsic to membrane	GO: 0015103// inorganic anion transmembrane transporter activity	GO: 0015698// inorganic anion transport
	Bm_nscaf2216_30	1.54387	1.56123e-11	-	GO: 0005488// binding	-
	Bm_nscaf1681_050	1.54279	7.98691e-09	-	-	GO: 0006259// DNA metabolic process; GO: 0007611// learning or memory
	Bm_nscaf2279_15	1.54172	3.2382e-19	GO: 0043229// intracellular organelle	-	-
	Bm_nscaf2930_175	1.54087	0	GO: 0030529// ribonucleoprotein complex	GO: 0005198// structural molecule activity	GO: 0010467// gene expression
	Bm_nscaf2818_032	1.53985	8.60123e-41	GO: 0043234// protein complex; GO: 0005681// spliceosomal complex	GO: 0042623// ATPase activity, coupled; GO: 0003724 // RNA helicase activity; GO: 0032559	GO: 0006412// translation; GO: 0000377; GO: 0033554// cellular response to stress
	Bm_nscaf3026_090	1.53526	2.33629e-10	-	GO: 0005488// binding	-
	Bm_nscaf3031_260	1.53462	5.02872e-26	-	GO: 0008276// protein methyltransferase activity	GO: 0018216// peptidyl-arginine methylation
	Bm_nscaf3058_012	1.52795	3.70441e-27	GO: 0030119// AP-type membrane coat adaptor complex; GO: 0030130// clathrin coat of trans-Golgi network vesicle	GO: 0000981// sequence-specific DNA binding RNA polymerase II transcription factor activity; GO: 0022892; GO: 0003677// DNA binding	GO: 0006357// regulation of transcription from RNA polymerase II promoter; GO: 0006901// vesicle coating; GO: 0048333// mesodermal cell differentiation; GO: 0007517// muscle organ development; GO: 0001708// cell fate specification; GO: 0015031// protein transport; GO: 0048565// digestive tract development; GO: 0001505// regulation of neurotransmitter levels
	Bm_nscaf2888_286	1.52727	1.17275e-11	-	GO: 0030247// polysaccharide binding	GO: 0006022
	Bm_nscaf2886_21	1.51949	1.02773e-05	-	GO: 0016772// transferase activity, transferring phosphorus-containing groups; GO: 0016831// carboxy-lyase activity; GO: 0032559	GO: 0006720// isoprenoid metabolic process; GO: 0006796// phosphate metabolic process
	Bm_nscaf2674_063	1.51168	3.0454e-05	GO: 0044421// extracellular region part	GO: 0004175// endopeptidase activity	GO: 0019538// protein metabolic process
	Bm_nscaf3031_302	1.50899	4.34361e-14	-	GO: 0016740// transferase activity	-
	Bm_scaffold644_6	1.50285	4.45629e-09	-	GO: 0070011	-
	Bm_nscaf2822_065	1.50206	0.000514198	-	GO: 0016757// transferase activity, transferring glycosyl groups	-
	Bm_nscaf3055_43	1.50198	1.66675e-31	-	GO: 0016765// transferase activity, transferring alkyl or aryl(other than methyl)groups	GO: 0006596// polyamine biosynthetic process
	Bm_nscaf2767_020	1.49974	8.46737e-31	-	GO: 0016879// ligase activity, forming carbon-nitrogen bonds	GO: 0010467// gene expression
	Bm_nscaf2575_086	1.49697	7.62036e-08	-	GO: 0016462// pyrophosphatase activity; GO: 0032559	-
	Bm_nscaf2855_191	1.48747	1.12395e-08	GO: 0031234// extrinsic to internal side of plasma membrane	GO: 0060089	GO: 0007166// cell surface receptor linked signaling pathway
	Bm_nscaf3098_86	1.48583	4.02647e-22	GO: 0030529// ribonucleoprotein complex	GO: 0005198// structural molecule activity	-
	Bm_nscaf2865_080	1.48124	3.27113e-08	GO: 0044464// cell part	GO: 0004672// protein kinase activity; GO: 0032559	GO: 0006464// protein modification process; GO: 0023052// signaling
	Bm_nscaf2828_120	1.47919	6.05719e-21	GO: 0043231// intracellular membrane-bounded organelle; GO: 0016020// membrane	-	GO: 0048102// autophagic cell death
	Bm_nscaf2860_80	1.47772	1.23421e-12	-	GO: 0017111// nucleoside-triphosphatase activity; GO: 0032559	GO: 0009207
	Bm_nscaf2780_13	1.47626	5.64257e-08	-	GO: 0000030// mannosyltransferase activity	-
	Bm_nscaf2865_084	1.47556	6.55775e-06	-	GO: 0005198// structural molecule activity	-
	Bm_nscaf2556_24	1.47155	0.000750568	GO: 0043234// protein complex; GO: 0044444// cytoplasmic part; GO: 0015630// microtubule cytoskeleton	-	GO: 0032787// monocarboxylic acid metabolic process; GO: 0000226// microtubule cytoskeleton organization
	Bm_nscaf1898_258	1.46659	0.000223202	-	GO: 0016787// hydrolase activity	-
	Bm_scaffold644_1	1.46659	0.000223415	-	GO: 0004175// endopeptidase activity	GO: 0019538// protein metabolic process
	Bm_nscaf2589_256	1.46589	3.11165e-12	-	GO: 0016831// carboxy-lyase activity; GO: 0048037// cofactor binding	GO: 0006584// catecholamine metabolic process; GO: 0019752// carboxylic acid metabolic process
	Bm_nscaf2860_92	1.46524	3.78259e-15	GO: 0031224// intrinsic to membrane; GO: 0031966// mitochondrial membrane	GO: 0016709// oxidoreductase activity, acting on paired donors, with incorporation or reduction of molecular oxygen, NADH or NADPH as one donor, and incorporation of one atom of oxygen	GO: 0009108// coenzyme biosynthetic process; GO: 0046496
	Bm_nscaf3035_061	1.46496	5.19159e-32	GO: 0043232	GO: 0032559	-
	Bm_nscaf2860_51	1.45891	0.000112322	-	GO: 0005488// binding	-
	Bm_nscaf2855_224	1.45883	0.000380386	GO: 0044425// membrane part	GO: 0004872// receptor activity	GO: 0006952// defense response; GO: 0023052// signaling
	Bm_nscaf2846_2	1.45421	3.12039e-26	GO: 0005856// cytoskeleton	-	-
	Bm_nscaf3058_284	1.45235	1.31679e-11	-	GO: 0005488// binding	-
	Bm_nscaf3031_290	1.45178	9.60635e-14	-	GO: 0008233// peptidase activity	GO: 0006810// transport
	Bm_nscaf3058_399	1.44871	7.66445e-11	-	GO: 0016741	GO: 0006730// one-carbon metabolic process
	Bm_nscaf2888_185	1.44846	0.000191285	-	GO: 0004866// endopeptidase inhibitor activity	-
	Bm_nscaf2176_248	1.44186	6.1851e-18	GO: 0044464// cell part	GO: 0004518// nuclease activity; GO: 0005488// binding	-
	Bm_nscaf2930_167	1.43822	1.80879e-17	-	GO: 0019842// vitamin binding; GO: 0046872// metal ion binding; GO: 0003824// catalytic activity	-
	Bm_nscaf2674_103	1.43051	2.08877e-12	GO: 0043231// intracellular membrane-bounded organelle	GO: 0042802// identical protein binding; GO: 0016838// carbon-oxygen lyase activity, acting on phosphates; GO: 0043169// cation binding	GO: 0009108// coenzyme biosynthetic process; GO: 0007399// nervous system development; GO: 0019752// carboxylic acid metabolic process
	Bm_nscaf2970_005	1.42717	2.7756e-27	-	GO: 0003824//catalytic activity	-
	Bm_nscaf2912_61	1.41813	0.000139661	-	GO: 0016772// transferase activity, transferring phosphorus-containing groups	-
	Bm_nscaf2829_107	1.41251	4.75636e-09	GO: 0043231// intracellular membrane-bounded organelle	GO: 0000175// 3'-5'-exoribonuclease activity; GO: 0043169// cation binding; GO: 0003676// nucleic acid binding	GO: 0006401// RNA catabolic process
	Bm_nscaf2770_32	1.40836	3.00718e-120	-	GO: 0046914// transition metal ion binding	-
	Bm_nscaf1898_331	1.40679	9.48416e-13	GO: 0043231// intracellular membrane-bounded organelle	GO: 0016791// phosphatase activity	GO: 0006396// RNA processing
	Bm_nscaf2822_026	1.39947	5.92395e-05	-	GO: 0016757// transferase activity, transferring glycosyl groups	-
	Bm_nscaf1681_076	1.39755	2.1828e-06	GO: 0031224// intrinsic to membrane	GO: 0008188// neuropeptide receptor activity	GO: 0007186// G-protein coupled receptor protein signaling pathway
	Bm_nscaf3062_35	1.39673	2.0638e-69	GO: 0043234// protein complex; GO: 0015630// microtubule cytoskeleton; GO: 0044444// cytoplasmic part	GO: 0016887// ATPase activity; GO: 0005515// protein binding; GO: 0032559	GO: 0044267// cellular protein metabolic process; GO: 0000087// M phase of mitotic cell cycle; GO: 0000226// microtubule cytoskeleton organization
	Bm_nscaf2655_127	1.3878	1.8632e-06	GO: 0044464// cell part	GO: 0016758// transferase activity, transferring hexosyl groups	GO: 0007444// imaginal disc development; GO: 0006464// protein modification process; GO: 0007423// sensory organ development
	Bm_nscaf2859_102	1.3864	5.06292e-05	GO: 0016020// membrane	GO: 0016829// lyase activity; GO: 0004871// signal transducer activity; GO: 0016740// transferase activity; GO: 0009975// cyclase activity; GO: 0000166// nucleotide binding	GO: 0009124// nucleoside monophosphate biosynthetic process; GO: 0016198// axon choice point recognition; GO: 0007165// signal transduction
	Bm_nscaf3027_032	1.3777	3.6204e-09	-	GO: 0008318// protein prenyltransferase activity	GO: 0044260
	Bm_nscaf2986_023	1.37378	5.3379e-06	GO: 0005874// microtubule; GO: 0044444// cytoplasmic part; GO: 0012505// endomembrane system	GO: 0005488// binding	GO: 0035148// tube formation; GO: 0010876; GO: 0010970// microtubule-based transport; GO: 0001751// compound eye photoreceptor cell differentiation
	Bm_nscaf2759_13	1.37169	0	GO: 0030529// ribonucleoprotein complex	GO: 0005198// structural molecule activity; GO: 0005488// binding	GO: 0010467// gene expression
	Bm_nscaf2847_053	1.37099	7.70631e-10	GO: 0031224// intrinsic to membrane	-	-
	Bm_nscaf3074_15	1.3702	3.81732e-10	-	GO: 0003676// nucleic acid binding; GO: 0046872// metal ion binding	-
	Bm_nscaf2980_02	1.36603	1.3011e-23	-	GO: 0016624// oxidoreductase activity, acting on the aldehyde or oxo group of donors, disulfide as acceptor; GO: 0019842// vitamin binding	GO: 0006007// glucose catabolic process
	Bm_nscaf2948_023	1.36045	4.24882e-21	GO: 0030119// AP-type membrane coat adaptor complex	-	GO: 0015031// protein transport
	Bm_nscaf2847_307	1.34539	2.14458e-20	GO: 0042995// cell projection	-	-
	Bm_nscaf2655_110	1.33469	1.01333e-10	GO: 0016020// membrane	-	-
	Bm_nscaf3093_22	1.33441	0	GO: 0005865// striated muscle thin filament	GO: 0008092// cytoskeletal protein binding; GO: 0046872// metal ion binding	GO: 0031032// actomyosin structure organization; GO: 0009888// tissue development; GO: 0007015// actin filament organization; GO:0010927; GO: 0006875// cellular metal ion homeostasis
	Bm_nscaf481_53	1.33435	2.7241e-12	-	GO: 0016787// hydrolase activity	-
	Bm_nscaf2818_006	1.32819	6.13408e-23	GO: 0005840// ribosome	GO: 0003676// nucleic acid binding; GO: 0005198// structural molecule activity	GO: 0010467// gene expression
	Bm_nscaf2868_41	1.32631	2.47839e-202	GO: 0043231// intracellular membrane-bounded organelle; GO: 0044444// cytoplasmic part; GO: 0015630// microtubule cytoskeleton	GO: 0046872// metal ion binding; GO: 0004448// isocitrate dehydrogenase activity; GO: 0000166// nucleotide binding	GO: 0009060// aerobic respiration
	Bm_nscaf2993_221	1.31552	9.3666e-12	-	GO: 0005102//receptor binding	-
	Bm_nscaf2886_43	1.31505	1.32778e-05	GO: 0044424// intracellular part	GO: 0016301// kinase activity; GO: 0043169// cation binding	GO: 0006796// phosphate metabolic process
	Bm_nscaf2865_137	1.30615	1.12514e-08	-	GO: 0016791// phosphatase activity	-
	Bm_nscaf1898_277	1.3035	2.23148e-11	-	GO: 0030695// GTPase regulator activity	GO: 0008152// metabolic process
	Bm_nscaf2210_072	1.30256	1.0049e-06	-	GO: 0016301// kinase activity	-
	Bm_nscaf1681_040	1.30166	1.45674e-34	-	GO: 0005198// structural molecule activity	-
	Bm_nscaf2589_231	1.29997	2.63849e-99	-	GO: 0008135// translation factor activity, nucleic acid binding; GO: 0042623// ATPase activity, coupled; GO: 0032559	GO: 0006412// translation
	Bm_nscaf2930_048	1.29842	3.95713e-33	-	-	GO: 0010259// multicellular organismal aging; GO: 0006979// response to oxidative stress
	Bm_nscaf3027_160	1.2948	2.49201e-45	-	GO: 0004601// peroxidase activity	GO: 0008152// metabolic process; GO: 0006950// response to stress
	Bm_nscaf2964_094	1.29352	1.54041e-21	GO: 0000151// ubiquitin ligase complex	GO: 0019899// enzyme binding	GO: 0019941// modification-dependent protein catabolic process
	Bm_nscaf3045_64	1.2925	0.00083562	GO: 0031224// intrinsic to membrane	-	GO: 0006810// transport
	Bm_nscaf2767_003	1.29203	3.36797e-06	-	GO: 0016301// kinase activity	-
	Bm_nscaf2681_32	1.28628	3.26955e-29	GO: 0000178// exosome (RNase complex); GO: 0005700// polytene chromosome	-	GO: 0000278// mitotic cell cycle; GO: 0006351// transcription, DNA-dependent; GO: 0031572// G2/M transition DNA damage checkpoint
	Bm_nscaf2204_016	1.28567	2.83948e-06	-	GO: 0004175// endopeptidase activity	GO: 0019538// protein metabolic process
	Bm_nscaf3063_021	1.28259	2.61311e-71	-	GO: 0005515// protein binding; GO: 0016491// oxidoreductase activity	-
	Bm_nscaf2529_084	1.28243	0.000702153	-	GO: 0003824// catalytic activity	-
	Bm_nscaf2829_011	1.27736	1.03766e-27	-	GO: 0003723// RNA binding	-
	Bm_nscaf1690_113	1.27616	1.17407e-15	-	GO: 0046914// transition metal ion binding; GO: 0016714// oxidoreductase activity, acting on paired donors, with incorporation or reduction of molecular oxygen, reduced pteridine as one donor, and incorporation of one atom of oxygen	GO: 0006584// catecholamine metabolic process; GO: 0006520// cellular amino acid metabolic process
	Bm_nscaf2847_019	1.27185	0.000252218	GO: 0019866// organelle inner membrane	-	GO: 0006810// transport; GO: 0008152// metabolic process
	Bm_nscaf2990_18	1.26992	1.71185e-06	-	GO: 0003824//catalytic activity	GO: 0008152// metabolic process
	Bm_nscaf3058_157	1.26631	3.00283e-33	-	GO: 0016879// ligase activity, forming carbon-nitrogen bonds; GO: 0032559	GO: 0006464// protein modification process
	Bm_nscaf3005_24	1.26461	0	GO: 0030529// ribonucleoprotein complex	GO: 0003723// RNA binding; GO: 0005198// structural molecule activity	GO: 0010467// gene expression
	Bm_nscaf2176_237	1.26412	0.00021241	GO: 0032991// macromolecular complex	GO: 0005488// binding	-
	Bm_nscaf2655_056	1.26264	3.44469e-09	-	GO: 0003676// nucleic acid binding	-
	Bm_nscaf2887_046	1.25732	0.000988913	-	-	GO: 0009987// cellular process
	Bm_nscaf2176_186	1.25677	1.01254e-06	GO: 0044444// cytoplasmic part	GO: 0008238// exopeptidase activity	-
	Bm_nscaf1898_373	1.24525	7.65313e-39	GO: 0043231// intracellular membrane-bounded organelle; GO: 0044444// cytoplasmic part; GO: 0015630// microtubule cytoskeleton	GO: 0008135// translation factor activity, nucleic acid binding	GO: 0006412// translation; GO: 0006996// organelle organization; GO: 0015031// protein transport
	Bm_nscaf2888_250	1.2407	4.85632e-56	GO: 0044424// intracellular part	GO:0008135//translation factor activity, nucleic acid binding	GO:0006412//translation
	Bm_nscaf1898_453	1.23874	0	GO: 0030529// ribonucleoprotein complex	GO: 0003676// nucleic acid binding; GO: 0005198// structural molecule activity	GO: 0010467// gene expression
	Bm_nscaf2943_010	1.23557	0.00025092	GO: 0043231// intracellular membrane-bounded organelle	-	GO: 0034728
	Bm_nscaf2970_058	1.23557	0.000251157	-	GO: 0008443// phosphofructokinase activity; GO: 0019203// carbohydrate phosphatase activity; GO: 0032559	GO: 0006000// fructose metabolic process; GO: 0006796// phosphate metabolic process
	Bm_nscaf3031_020	1.23174	8.46487e-07	GO: 0044451// nucleoplasm part	GO: 0034062// RNA polymerase activity; GO: 0003676// nucleic acid binding	GO: 0006351// transcription, DNA-dependent
	Bm_nscaf2511_150	1.22936	0.000210862	-	GO: 0016755	-
	Bm_nscaf2204_060	1.22936	0.000211063	-	GO: 0046872// metal ion binding	-
	Bm_nscaf2888_161	1.22218	1.7384e-20	GO: 0043231// intracellular membrane-bounded organelle; GO: 0005737// cytoplasm	GO: 0005488// binding; GO: 0016274// protein-arginine N-methyltransferase activity	GO: 0016568// chromatin modification; GO: 0035247// peptidyl-arginine omega -N-methylation; GO: 0000398// nuclear mRNA splicing via spliceosome
	Bm_nscaf2986_012	1.22189	5.01172e-07	-	GO: 0003824//catalytic activity	-
	Bm_nscaf2855_207	1.20716	4.30548e-14	GO: 0005737// cytoplasm	-	-
	Bm_nscaf2674_315	1.20438	1.74275e-07	GO: 0043229// intracellular organelle	-	-
	Bm_nscaf2902_247	1.20068	3.26558e-06	GO: 0031674// I band; GO: 0005924// cell-substrate adherens junction	GO: 0046872// metal ion binding; GO: 0003779// actin binding; GO: 0004721// phosphoprotein phosphatase activity	GO: 0031032// actomyosin structure organization; GO: 0007015// actin filament organization
	Bm_nscaf2847_197	1.20001	1.41947e-13	GO: 0016020// membrane	GO: 0042625// ATPase activity, coupled to transmembrane movement of ions; GO: 0000166// nucleotide binding	GO: 0009205
	Bm_nscaf1690_016	1.19078	0	GO: 0005859// muscle myosin complex	GO: 0017111// nucleoside-triphosphatase activity; GO: 0005198// structural molecule activity	GO: 0009888// tissue development; GO: 0010927
	Bm_nscaf2859_047	1.19045	1.70046e-18	GO: 0044429// mitochondrial part	GO: 0008483// transaminase activity	GO: 0006520// cellular amino acid metabolic process
	Bm_nscaf2823_115	1.18793	0.000407777	GO: 0043231// intracellular membrane-bounded organelle	GO: 0003678// DNA helicase activity; GO: 0003676// nucleic acid binding;GO:0032559	GO: 0051276// chromosome organization; GO: 0006261// DNA-dependent DNA replication; GO: 0007131// reciprocal meiotic recombination
	Bm_nscaf2986_183	1.18171	2.96741e-08	GO: 0044464// cell part	GO: 0005488// binding	-
	Bm_nscaf2529_064	1.17929	2.48735e-08	GO: 0043231// intracellular membrane-bounded organelle	GO: 0016614// oxidoreductase activity, acting on CH-OH group of donors; GO: 0043169// cation binding	GO: 0006818// hydrogen transport; GO: 0008152// metabolic process
	Bm_nscaf2888_077	1.17918	4.97818e-20	-	-	GO: 0042461// photoreceptor cell development; GO: 0019538// protein metabolic process; GO: 0009653// anatomical structure morphogenesis
	Bm_nscaf2859_022	1.17722	5.75194e-11	GO: 0032991// macromolecular complex	GO: 0005488// binding	-
	Bm_nscaf2575_079	1.17702	4.86592e-32	GO: 0031090// organelle membrane	GO: 0004576// oligosaccharyl transferase activity	GO: 0006487// protein N-linked glycosylation
	Bm_nscaf2819_03	1.17597	1.15618e-14	GO: 0031224// intrinsic to membrane	-	GO: 0003002// regionalization; GO: 0051234// establishment of localization
	Bm_nscaf2674_137	1.17014	5.29421e-45	-	GO: 0016846// carbon-sulfur lyase activity; GO: 0048037// cofactor binding	GO: 0019752// carboxylic acid metabolic process
	Bm_nscaf2886_53	1.16802	1.66349e-11	GO: 0043231// intracellular membrane-bounded organelle	-	GO: 0006355// regulation of transcription, DNA-dependent
	Bm_nscaf3089_10	1.16716	1.63548e-221	GO: 0016020// membrane	-	GO: 0006810// transport
	Bm_nscaf2853_160	1.16469	4.44221e-10	GO: 0044429// mitochondrial part	GO: 0005515// protein binding; GO: 0016639// oxidoreductase activity, acting on the CH-NH2 group of donors, NAD or NADP as acceptor	GO: 0046692// sperm competition; GO: 0006103// 2-oxoglutarate metabolic process; GO: 0045333// cellular respiration
	Bm_nscaf2800_74	1.16213	1.92781e-07	-	-	GO: 0006950// response to stress
	Bm_nscaf2674_278	1.15664	0.00033038	GO: 0070822// Sin3-type complex	GO: 0004672// protein kinase activity; GO: 0005515// protein binding;GO:0032559	GO: 0007166// cell surface receptor linked signaling pathway; GO: 0006464// protein modification process
	Bm_nscaf3027_167	1.15206	4.27616e-06	-	GO: 0005488// binding	-
	Bm_nscaf2681_35	1.14871	1.76651e-10	GO: 0005635// nuclear envelope	GO: 0008565// protein transporter activity; GO: 0005488// binding	GO: 0042993// positive regulation of transcription factor import into nucleus; GO: 0009416// response to light stimulus; GO: 0031572// G2/M transition DNA damage checkpoint
	Bm_nscaf2818_109	1.1456	2.02126e-09	GO: 0005838// proteasome regulatory particle	GO: 0070011; GO: 0017111// nucleoside-triphosphatase activity; GO: 0032559	GO: 0009057// macromolecule catabolic process; GO: 0019538// protein metabolic process
	Bm_nscaf2964_033	1.14401	4.06922e-05	GO: 0044424// intracellular part	-	-
	Bm_nscaf2829_133	1.14362	1.61707e-42	GO: 0044459// plasma membrane part	GO: 0015927// trehalase activity	GO: 0005984// disaccharide metabolic process
	Bm_nscaf2360_3	1.14337	5.64384e-09	-	GO: 0003824// catalytic activity	-
	Bm_nscaf2529_161	1.14324	4.37899e-07	-	GO: 0016627// oxidoreductase activity, acting on the CH-CH group of donors	GO: 0008152// metabolic process
	Bm_nscaf2822_053	1.14256	8.37285e-06	-	GO: 0008168// methyltransferase activity	GO: 0044237// cellular metabolic process
	Bm_nscaf2986_104	1.1296	1.15454e-05	-	GO: 0008168// methyltransferase activity	GO: 0044281// small molecule metabolic process; GO: 0044237// cellular metabolic process
	Bm_nscaf2216_23	1.12807	1.52038e-70	GO: 0044444// cytoplasmic part; GO: 0015630// microtubule cytoskeleton	GO: 0016705// oxidoreductase activity, acting on paired donors, with incorporation or reduction of molecular oxygen; GO: 0004601// peroxidase activity	GO: 0042743// hydrogen peroxide metabolic process; GO: 0033554// cellular response to stress; GO: 0019725// cellular homeostasis
	Bm_nscaf2674_185	1.12622	3.91023e-05	-	GO: 0016491// oxidoreductase activity; GO: 0005506// iron ion binding	GO: 0008152// metabolic process
	Bm_nscaf2734_19	1.1249	4.66094e-11	-	-	GO: 0030097// hemopoiesis
	Bm_nscaf2511_121	1.11842	0.000738606	-	GO: 0031420; GO: 0016301// kinase activity	GO: 0006796// phosphate metabolic process; GO: 0006007// glucose catabolic process
	Bm_nscaf2780_21	1.11794	8.06942e-89	GO: 0005746// mitochondrial respiratory chain	GO: 0015002// heme-copper terminal oxidase activity	GO: 0022904// respiratory electron transport chain
	Bm_nscaf2964_101	1.10849	9.57564e-08	GO: 0042579// microbody	-	-
	Bm_nscaf3093_21	1.10834	2.98437e-11	GO:0030120//vesicle coat	-	GO:0015031//protein transport
	Bm_nscaf2674_230	1.10259	1.04703e-17	GO: 0044424// intracellular part; GO: 0031224// intrinsic to membrane	GO: 0016491// oxidoreductase activity	GO: 0044238// primary metabolic process
	Bm_nscaf2876_50	1.09353	3.96741e-22	-	GO: 0003824//catalytic activity	GO: 0008152// metabolic process
	Bm_nscaf1071_67	1.08984	7.61755e-28	GO: 0043231// intracellular membrane-bounded organelle	GO: 0016209// antioxidant activity; GO: 0005515// protein binding; GO: 0016705// oxidoreductase activity, acting on paired donors, with incorporation or reduction of molecular oxygen	GO: 0030097// hemopoiesis; GO: 0002237// response to molecule of bacterial origin; GO: 0001890// placenta development; GO: 0006950// response to stress; GO: 0008152// metabolic process; GO: 0019725// cellular homeostasis
	Bm_nscaf3058_344	1.08538	0	GO: 0030529// ribonucleoprotein complex	GO: 0005198// structural molecule activity	GO: 0010467// gene expression
	Bm_nscaf2815_46	1.07242	0.000669999	GO: 0031224// intrinsic to membrane	GO: 0005275// amine transmembrane transporter activity	GO: 0006865// amino acid transport
	Bm_nscaf2847_159	1.0666	3.13712e-08	GO: 0043231// intracellular membrane-bounded organelle	GO: 0003677// DNA binding; GO: 0001071// nucleic acid binding transcription factor activity	GO: 0006351// transcription, DNA-dependent;GO: 0032501// multicellular organismal process
	Bm_nscaf2883_058	1.06509	4.45619e-28	GO: 0005681// spliceosomal complex	GO: 0003723// RNA binding; GO: 0046914// transition metal ion binding	GO: 0007563// regulation of eclosion; GO: 0000377; GO: 0007010// cytoskeleton organization; GO: 0000087// M phase of mitotic cell cycle; GO: 0048511// rhythmic process; GO: 0007626// locomotory behavior; GO: 0033036; GO: 0007300// ovarian nurse cell to oocyte transport
	Bm_nscaf3098_11	1.05388	1.15889e-27	-	GO: 0004866// endopeptidase inhibitor activity	-
	Bm_nscaf2888_251	1.05289	4.20607e-07	GO: 0044424// intracellular part	GO: 0004721// phosphoprotein phosphatase activity	GO: 0006464// protein modification process; GO: 0007049// cell cycle
	Bm_nscaf3027_162	1.03512	0.000704416	-	GO: 0046914// transition metal ion binding; GO: 0051540	GO: 0031163
	Bm_nscaf2674_285	1.03423	1.35088e-05	-	GO: 0003676// nucleic acid binding; GO: 0003824// catalytic activity	GO: 0008152// metabolic process
	Bm_nscaf3098_28	1.03417	1.5697e-06	-	GO: 0016740// transferase activity	-
	Bm_nscaf3099_127	1.03395	3.36225e-05	-	GO: 0016763// transferase activity, transferring pentosyl groups	GO: 0055086//nucleobase, nucleoside and nucleotide metabolic process
	Bm_nscaf2800_57	1.02638	1.40832e-07	GO: 0031674// I band	GO: 0004672// protein kinase activity; GO: 0005198// structural molecule activity	GO: 0031032// actomyosin structure organization; GO: 0009888// tissue development
	Bm_nscaf2916_13	1.02572	1.37278e-137	-	GO: 0005506// iron ion binding; GO: 0003824// catalytic activity	GO: 0008152// metabolic process; GO: 0000041// transition metal ion transport; GO: 0006875// cellular metal ion homeostasis
	Bm_nscaf2902_174	1.0161	9.53224e-07	GO: 0005667// transcription factor complex	GO: 0005488// binding	-
	Bm_nscaf2809_03	1.00759	4.66551e-55	GO: 0015629// actin cytoskeleton	GO: 0008092// cytoskeletal protein binding	GO: 0048592// eye morphogenesis; GO: 0008064// regulation of actin polymerization or depolymerization; GO: 0001700// embryonic development via the syncytial blastoderm; GO: 0007409// axonogenesis; GO: 0007300 // ovarian nurse cell to oocyte transport
	Bm_nscaf2930_035	1.00394	0.00029953	-	GO: 0016740// transferase activity	-
	Bm_nscaf3034_006	-10.098	7.5192e-14	GO: 0043234// protein complex	-	GO: 0006546// glycine catabolic process
	Bm_nscaf2890_18	-10.0056	5.66131e-13	-	GO: 0003824//catalytic activity	GO: 0008152// metabolic process
	Bm_nscaf2822_109	-9.26913	8.11033e-08	-	GO: 0016787// hydrolase activity	-
	Bm_nscaf2860_24	-9.09803	5.829e-07	-	GO: 0016491// oxidoreductase activity; GO: 0005506// iron ion binding	GO: 0008152// metabolic process
	Bm_nscaf2902_295	-8.76155	1.49316e-05	GO: 0016469// proton-transporting two-sector ATPase complex	GO: 0019829// cation-transporting ATPase activity	GO: 0015988// energy coupled proton transport, against electrochemical gradient
	Bm_nscaf1071_63	-8.51175	0.000104307	-	GO: 0003824//catalytic activity	-
	Bm_nscaf2883_088	-8.42206	0.000196882	GO: 0005740// mitochondrial envelope	GO: 0005507// copper ion binding	GO: 0000041// transition metal ion transport
	Bm_nscaf2681_53	-8.32193	0.000372715	GO: 0005626// insoluble fraction; GO: 0042995// cell projection; GO: 0044424// intracellular part	GO: 0002046// opsin binding	GO: 0016192// vesicle-mediated transport; GO: 0009586// rhodopsin mediated phototransduction; GO: 0009968// negative regulation of signal transduction; GO: 0043954// cellular component maintenance
	Bm_nscaf2889_113	-4.67073	1.11463e-61	-	GO: 0005488// binding; GO: 0004386// helicase activity	-
	Bm_nscaf2962_50	-4.368	1.71809e-19	GO: 0005737// cytoplasm	GO: 0005488// binding	-
	Bm_nscaf481_13	-4.33938	1.25101e-121	GO: 0005838// proteasome regulatory particle; GO: 0043231// intracellular membrane-bounded organelle; GO: 0015630// microtubule cytoskeleton	GO: 0070011; GO: 0017111// nucleoside-triphosphatase activity; GO: 0032559	GO: 0019941// modification-dependent protein catabolic process; GO: 0033554// cellular response to stress
	Bm_nscaf2828_163	-3.93334	9.6378e-40	GO: 0043231// intracellular membrane-bounded organelle	GO: 0017110// nucleoside-diphosphatase activity	GO: 0009181// purine ribonucleoside diphosphate catabolic process
	Bm_nscaf2943_081	-3.84643	8.12221e-37	GO: 0043231// intracellular membrane-bounded organelle	GO: 0042623// ATPase activity, coupled; GO: 0000166 // nucleotide binding; GO: 0003724// RNA helicase activity	GO: 0000380// alternative nuclear mRNA splicing, via spliceosome
	Bm_nscaf3056_27	-3.7923	7.72695e-15	-	GO: 0003824//catalytic activity	-
	Bm_nscaf2902_106	-3.71337	3.15395e-11	GO: 0005681// spliceosomal complex; GO: 0016604// nuclear body	-	GO: 0016477// cell migration; GO: 0007272; GO: 0000380// alternative nuclear mRNA splicing, via spliceosome; GO: 0001742// oenocyte differentiation; GO: 0048699// generation of neurons
	Bm_nscaf2529_163	-3.67517	0	GO: 0030529// ribonucleoprotein complex	GO: 0005198// structural molecule activity	GO: 0010467// gene expression
	Bm_nscaf3013_55	-3.55371	2.19785e-07	-	GO: 0050662// coenzyme binding; GO: 0003824// catalytic activity	GO: 0006520// cellular amino acid metabolic process
	Bm_nscaf2818_010	-3.47771	1.37178e-15	-	GO: 0016787// hydrolase activity	-
	Bm_nscaf2859_005	-3.47063	7.00471e-07	GO: 0070993	GO: 0008135// translation factor activity, nucleic acid binding	GO: 0006909// phagocytosis; GO: 0007052// mitotic spindle organization; GO: 0007166// cell surface receptor linked signaling pathway; GO: 0006412// translation
	Bm_nscaf1898_275	-3.35242	4.5639e-33	GO: 0000314// organellar small ribosomal subunit	GO: 0005198// structural molecule activity	GO: 0010467// gene expression
	Bm_nscaf2822_069	-3.33832	9.36666e-12	GO: 0044424// intracellular part	-	GO: 0006351// transcription, DNA-dependent
	Bm_nscaf2855_145	-3.28146	0.000419377	-	GO: 0016747// transferase activity, transferring acyl groups other than amino-acyl groups	GO: 0006629// lipid metabolic process
	Bm_nscaf2887_096	-3.2414	1.20317e-05	-	GO: 0004519// endonuclease activity; GO: 0008296// 3'-5'-exodeoxyribonuclease activity	GO: 0006308// DNA catabolic process
	Bm_nscaf3003_064	-3.17676	1.04643e-24	GO: 0032991// macromolecular complex	GO: 0016876// ligase activity, forming aminoacyl-tRNA and related compounds; GO: 0032559	GO: 0010467// gene expression
	Bm_nscaf2859_054	-3.05725	1.55483e-30	GO: 0043231// intracellular membrane-bounded organelle	GO: 0003677// DNA binding	GO: 0006511// ubiquitin-dependent protein catabolic process; GO: 0006281// DNA repair
	Bm_nscaf3003_117	-3.03242	8.3358e-23	GO: 0030120// vesicle coat	GO: 0005488// binding	GO: 0048193// Golgi vesicle transport; GO: 0015031// protein transport
	Bm_nscaf3097_63	-3.02848	3.79973e-243	-	GO: 0004175// endopeptidase activity	GO: 0019538// protein metabolic process
	Bm_nscaf3074_13	-2.95573	6.88788e-262	GO: 0005746// mitochondrial respiratory chain	GO: 0016651// oxidoreductase activity, acting on NADH or NADPH	-
	Bm_nscaf2623_76	-2.94346	3.19952e-41	-	GO: 0016787// hydrolase activity	-
	Bm_nscaf2847_194	-2.93188	1.29477e-20	-	GO: 0048037//cofactor binding	GO: 0008152// metabolic process
	Bm_nscaf2823_080	-2.90935	8.5186e-13	-	GO: 0005488// binding	-
	Bm_nscaf3045_04	-2.88319	2.04822e-30	GO: 0044424// intracellular part	GO: 0008483// transaminase activity; GO:0048037// cofactor binding	GO: 0006563// L-serine metabolic process; GO: 0008614// pyridoxine metabolic process
	Bm_nscaf3045_54	-2.84226	0.000553188	GO: 0005667// transcription factor complex	GO: 0008135// translation factor activity, nucleic acid binding	GO: 0006352// transcription initiation, DNA-dependent; GO: 0006412// translation
	Bm_nscaf2889_001	-2.79889	4.12789e-235	-	GO: 0016811// hydrolase activity, acting on carbon-nitrogen(but not peptide)bonds, in linear amides; GO: 0005539 // glycosaminoglycan binding	GO: 0000270// peptidoglycan metabolic process; GO: 0006952// defense response
	Bm_nscaf2827_48	-2.78616	6.41313e-34	-	GO: 0016798// hydrolase activity, acting on glycosyl bonds; GO: 0043169// cation binding	GO: 0044238// primary metabolic process
	Bm_nscaf2889_117	-2.76508	8.32643e-05	-	GO: 0016817// hydrolase activity, acting on acid anhydrides	-
	Bm_nscaf2686_15	-2.75469	1.69902e-24	-	GO: 0034062// RNA polymerase activity	GO: 0006351// transcription, DNA-dependent; GO: 0031572// G2/M transition DNA damage checkpoint
	Bm_nscaf2842_24	-2.74773	8.38333e-09	-	-	GO: 0034645// cellular macromolecule biosynthetic process; GO: 0010467// gene expression; GO: 0044238// primary metabolic process
	Bm_nscaf1986_4	-2.72106	1.42778e-08	-	GO: 0003824// catalytic activity; GO: 0005488// binding	GO: 0008152// metabolic process
	Bm_nscaf2766_21	-2.70988	1.62931e-07	-	GO: 0016491// oxidoreductase activity; GO: 0005506// iron ion binding	GO: 0008152// metabolic process
	Bm_nscaf2888_310	-2.68371	5.36986e-14	-	GO: 0046914// transition metal ion binding; GO: 0004175// endopeptidase activity	GO: 0019538// protein metabolic process
	Bm_nscaf2943_051	-2.68072	6.85304e-16	-	GO: 0016702// oxidoreductase activity, acting on single donors with incorporation of molecular oxygen, incorpo-ration of two atoms of oxygen; GO: 0005506// iron ion binding	GO: 0006569// tryptophan catabolic process; GO: 0006726// eye pigment biosynthetic process
	Bm_nscaf2589_049	-2.64614	1.74096e-25	-	GO: 0043167// ion binding	GO: 0044238// primary metabolic process
	Bm_nscaf2888_175	-2.62749	3.91754e-14	-	GO: 0003824// catalytic activity	-
	Bm_nscaf3099_033	-2.61457	7.98956e-40	GO: 0042598// vesicular fraction; GO: 0031090// organelle membrane; GO: 0043231// intracellular membrane-bounded organelle; GO: 0031224// intrinsic to membrane	GO: 0016803; GO: 0004601// peroxidase activity	GO: 0006725// cellular aromatic compound metabolic process; GO: 0042221// response to chemical stimulus
	Bm_nscaf2888_081	-2.60656	1.74053e-08	-	GO: 0032559; GO: 0016462// pyrophosphatase activity	-
	Bm_nscaf2855_159	-2.5496	7.31103e-09	-	GO: 0046872// metal ion binding	-
	Bm_nscaf2912_49	-2.52824	2.71023e-10	GO: 0005840// ribosome	-	-
	Bm_nscaf2529_111	-2.52222	7.09275e-28	GO: 0005740// mitochondrial envelope	GO: 0019205// nucleobase, nucleoside, nucleotide kinase activity; GO: 0016776// phosphotransferase activity, phosphate group as acceptor; GO: 0032559	GO: 0009117// nucleotide metabolic process; GO: 0006796// phosphate metabolic process
	Bm_nscaf2216_03	-2.51316	1.70734e-47	GO: 0043229// intracellular organelle	GO: 0005515//protein binding; GO: 0004386// helicase activity	GO: 0009987// cellular process; GO: 0043170; GO: 0032501// multicellular organismal process; GO: 0032502// developmental process
	Bm_nscaf2795_148	-2.50712	3.0786e-09	-	GO: 0004175// endopeptidase activity	GO: 0007166// cell surface receptor linked signaling pathway; GO: 0019538// protein metabolic process
	Bm_nscaf1898_261	-2.47559	8.3342e-16	GO: 0005856// cytoskeleton; GO: 0044446 // intracellular organelle part; GO: 0044444// cytoplasmic part	-	GO:0009987// cellular process
	Bm_nscaf2930_092	-2.46196	0	GO: 0030529// ribonucleoprotein complex	GO: 0005198// structural molecule activity	GO: 0010467// gene expression
	Bm_nscaf3003_123	-2.44931	0.000267504	GO: 0005681// spliceosomal complex	GO: 0005488// binding	GO: 0000377; GO: 0000087// M phase of mitotic cell cycle
	Bm_nscaf3075_19	-2.44638	1.57157e-14	GO: 0005840// ribosome	-	-
	Bm_nscaf3097_16	-2.42657	1.28107e-10	GO: 0000314// organellar small ribosomal subunit	GO: 0005198// structural molecule activity	GO: 0010467// gene expression
	Bm_nscaf3027_049	-2.39876	0.000438712	GO: 0016020// membrane	-	-
	Bm_nscaf2766_04	-2.37569	2.15906e-11	GO: 0044464// cell part	-	GO: 0006810// transport
	Bm_nscaf2998_41	-2.36966	5.79989e-10	GO: 0043234// protein complex	-	GO: 0006351// transcription, DNA-dependent
	Bm_scaffold1574_1	-2.33832	0.000179173	-	GO: 0016787// hydrolase activity; GO: 0005488// binding	-
	Bm_nscaf2836_21	-2.33781	1.46524e-22	GO: 0016591// DNA-directed RNA polymerase II, holoenzyme	GO: 0003676// nucleic acid binding; GO: 0046914// transition metal ion binding; GO: 0034062// RNA polymerase activity; GO: 0016301// kinase activity	GO: 0006289// nucleotide-excision repair; GO: 0000377; GO: 0006355// regulation of transcription, DNA-dependent; GO: 0006352// transcription initiation, DNA-dependent; GO: 0006397// mRNA processing; GO: 0006353// transcription termination, DNA-dependent; GO: 0045935; GO: 0006354// transcription elongation, DNA-dependent
	Bm_nscaf2511_180	-2.27029	0	GO: 0043231// intracellular membrane-bounded organelle	GO: 0032559	GO: 0050896// response to stimulus
	Bm_nscaf2993_238	-2.25136	1.68602e-10	-	GO: 0046914//transition metal ion binding; GO: 0016727; GO: 0051536// iron-sulfur cluster binding; GO: 0016726// oxidoreductase activity, acting on CH or CH2 groups, NAD or NADP as acceptor; GO: 0050662// coenzyme binding	GO: 0008152// metabolic process
	Bm_nscaf2865_106	-2.24236	0.000117215	-	GO: 0016462// pyrophosphatase activity; GO: 0046872// metal ion binding	-
	Bm_nscaf3062_06	-2.2414	0.000464984	-	GO: 0003824// catalytic activity	-
	Bm_nscaf2959_09	-2.23964	7.63675e-46	-	GO: 0003676// nucleic acid binding; GO: 0003824// catalytic activity; GO: 0032559	GO: 0002376// immune system process
	Bm_nscaf3026_075	-2.19405	1.80776e-12	-	GO: 0016903// oxidoreductase activity, acting on the aldehyde or oxo group of donors	-
	Bm_nscaf2330_056	-2.18637	4.68561e-07	GO: 0015629// actin cytoskeleton	GO: 0017111// nucleoside-triphosphatase activity; GO: 0046872// metal ion binding	-
	Bm_nscaf3026_143	-2.18409	2.16834e-28	GO: 0043234// protein complex	-	-
	Bm_nscaf2957_5	-2.16178	2.6242e-105	-	GO: 0004175// endopeptidase activity	GO: 0019538// protein metabolic process
	Bm_nscaf2888_419	-2.13052	4.70313e-14	GO: 0044464// cell part; GO: 0032991// macromolecular complex	GO: 0003723// RNA binding	-
	Bm_nscaf1898_146	-2.12023	4.80641e-05	GO: 0044464// cell part	GO: 0046872// metal ion binding; GO: 0015924	-
	Bm_nscaf2766_14	-2.11005	0.000473461	-	GO: 0016491// oxidoreductase activity; GO: 0005506// iron ion binding	GO: 0008152// metabolic process
	Bm_nscaf2912_38	-2.09931	3.09444e-09	GO:0005743//mitochondrial inner membrane; GO: 0030529 //ribonucleoprotein complex	GO: 0008320//protein transmembrane transporter activity; GO: 0005198 // structural molecule activity	GO:0010467//gene expression; GO:0015031//protein transport
	Bm_nscaf2767_154	-2.09931	3.0994e-09	-	GO: 0016787// hydrolase activity	-
	Bm_nscaf2930_062	-2.06204	7.78304e-09	GO: 0005681// spliceosomal complex	GO: 0003723// RNA binding	GO:0000377; GO: 0022618// ribonucleoprotein complex assembly
	Bm_nscaf2853_161	-2.02003	3.03821e-06	GO: 0031224// intrinsic to membrane	-	GO: 0051234// establishment of localization
	Bm_nscaf2623_65	-2.01562	2.49707e-144	-	-	GO: 0048523// negative regulation of cellular process
	Bm_nscaf2842_12	-2.00738	3.10517e-11	GO: 0043229// intracellular organelle	-	-
	Bm_nscaf2986_129	-2.00349	2.85344e-32	GO: 0043231// intracellular membrane-bounded organelle; GO: 0043234// protein complex	GO: 0017111// nucleoside-triphosphatase activity; GO: 0043021// ribonucleoprotein binding; GO: 0051540; GO: 0015604// phosphonate transmembrane transporter activity; GO: 0032559	GO: 0006412// translation; GO: 0016070// RNA metabolic process; GO: 0040007// growth; GO: 0009207; GO: 0043066// negative regulation of apoptosis
	Bm_nscaf2883_114	-1.99427	1.79273e-26	-	GO: 0016823	GO: 0006520// cellular amino acid metabolic process
	Bm_nscaf1690_229	-1.97669	7.90117e-13	-	GO: 0033764	GO: 0008152// metabolic process
	Bm_nscaf2847_056	-1.96411	0.000118454	-	GO: 0003824//catalytic activity	-
	Bm_nscaf2767_043	-1.95351	4.86417e-12	-	GO: 0030246// carbohydrate binding	-
	Bm_nscaf3072_18	-1.89826	8.51966e-129	GO: 0005818// aster; GO: 0032991// macromolecular complex; GO: 0005815// microtubule organizing center; GO: 0031224// intrinsic to membrane	GO: 0032561; GO: 0005198// structural molecule activity; GO: 0017111// nucleoside-triphosphatase activity; GO: 0015405; GO: 0032559	GO: 0006810// transport; GO: 0007017// microtubule-based process; GO: 0045841// negative regulation of mitotic metaphase/anaphase transition; GO: 0006959// humoral immune response; GO: 0009207; GO: 0043623 // cellular protein complex assembly
	Bm_nscaf2823_107	-1.8774	4.40798e-08	GO: 0000152// nuclear ubiquitin ligase complex	-	GO: 0007049// cell cycle; GO: 0051969; GO: 0008582// regulation of synaptic growth at neuromuscular junction
	Bm_nscaf2865_022	-1.86939	1.70271e-11	-	GO: 0004175// endopeptidase activity	GO: 0019222// regulation of metabolic process; GO: 0019538// protein metabolic process
	Bm_nscaf2855_065	-1.85996	1.73398e-05	-	GO: 0005488// binding	-
	Bm_nscaf2993_039	-1.83855	0.000108859	GO:0043229//intracellular organelle	-	GO: 0051234// establishment of localization; GO: 0007010// cytoskeleton organization; GO: 0032501// multicellular organismal process
	Bm_nscaf3098_17	-1.82379	6.59648e-06	GO: 0043231// intracellular membrane-bounded organelle	GO: 0017111// nucleoside-triphosphatase activity; GO: 0008135// translation factor activity, nucleic acid binding; GO: 0032561	GO: 0006412// translation; GO: 0009207
	Bm_nscaf2674_300	-1.81951	6.66219e-05	GO: 0044464// cell part	GO: 0005488// binding	-
	Bm_nscaf3026_285	-1.81176	5.93794e-11	-	GO: 0003676// nucleic acid binding; GO: 0016866// intra-molecular transferase activity	GO: 0001522// pseudouridine synthesis; GO: 0006399// tRNA metabolic process
	Bm_nscaf2953_114	-1.7989	6.11831e-08	-	GO: 0016787// hydrolase activity	-
	Bm_nscaf3048_10	-1.7855	1.97632e-190	GO: 0033178// proton-transporting two-sector ATPase complex, catalytic domain	GO: 0015078// hydrogen ion transmembrane transporter activity; GO: 0015662// ATPase activity, coupled to transmembrane movement of ions, phosphorylative mechanism; GO: 0019829// cation-transporting ATPase activity; GO: 0032559	GO: 0015986// ATP synthesis coupled proton transport; GO: 0015988// energy coupled proton transport, against electrochemical gradient
	Bm_nscaf1898_422	-1.77266	3.74812e-20	GO: 0000315// organellar large ribosomal subunit	GO: 0005198// structural molecule activity	GO: 0010467// gene expression
	Bm_nscaf3031_092	-1.77169	9.45646e-07	GO: 0043234// protein complex	GO: 0016772// transferase activity, transferring phosphorus-containing groups; GO: 0000166// nucleotide binding; GO: 0019887// protein kinase regulator activity	GO: 0006468// protein phosphorylation; GO: 0018988; GO: 0030036// actin cytoskeleton organization; GO: 0007268// synaptic transmission; GO: 0007017// microtubule-based process; GO: 0019935// cyclic-nucleotide-mediated signaling; GO: 0008306// associative learning; GO: 0010033// response to organic substance
	Bm_nscaf2808_3	-1.75726	1.75747e-24	GO: 0000228// nuclear chromosome	GO: 0003676// nucleic acid binding	-
	Bm_nscaf2204_041	-1.74964	6.7401e-24	-	GO: 0003824//catalytic activity	-
	Bm_nscaf3075_15	-1.73855	8.36091e-115	GO: 0005753// mitoch-ondrial proton-transporting ATP synthase complex	GO: 0015077// monovalent inorganic cation trans-membrane transporter activity	GO: 0006818// hydrogen transport; GO: 0006754// ATP biosynthetic process
	Bm_nscaf2674_029	-1.73048	2.1824e-06	-	-	GO: 0050789// regulation of biological process; GO: 0006955// immune response
	Bm_nscaf3025_2	-1.71531	7.04001e-10	GO: 0044424// intracellular part	GO: 0016802	GO: 0044237// cellular metabolic process
	Bm_nscaf3063_075	-1.71024	2.24084e-43	GO: 0031672// A band; GO: 0031674// I band	GO: 0004619// pho-sphoglycerate mutase activity	GO: 0006007// glucose catabolic process
	Bm_nscaf2964_077	-1.69516	0	GO: 0015934// large ribosomal subunit	GO: 0005488// binding; GO: 0005198// structural molecule activity	GO: 0007052// mitotic spindle organization; GO: 0010467// gene expression
	Bm_nscaf2859_096	-1.6572	1.36404e-09	GO: 0044425// membrane part	GO: 0046983// protein dimerization activity	GO: 0046649// lymphocyte activation; GO: 0016337// cell-cell adhesion; GO: 0031328// positive regulation of cellular biosynthetic process; GO: 0051091// positive regulation of transcription factor activity; GO: 0050900// leukocyte migration; GO: 0006954// inflammatory response; GO: 0045765// regulation of angiogenesis
	Bm_nscaf2800_76	-1.65519	1.83133e-16	GO: 0030529// ribonucleoprotein complex	-	GO: 0006950// response to stress
	Bm_nscaf2674_017	-1.6432	5.40244e-146	GO: 0005576// extracellular region	GO: 0070011	-
	Bm_nscaf2948_069	-1.62622	0	GO: 0030529// ribonucleoprotein complex	GO: 0003676// nucleic acid binding; GO: 0005198// structural molecule activity	GO: 0010467// gene expression
	Bm_nscaf2763_3	-1.62244	0.000773042	GO: 0044464// cell part	-	-
	Bm_nscaf3075_54	-1.61462	4.98451e-20	-	GO: 0016787// hydrolase activity	-
	Bm_nscaf2795_024	-1.57809	3.66185e-12	-	GO: 0016791// phosphatase activity	-
	Bm_nscaf1108_034	-1.55123	6.25768e-07	GO: 0031981/ /nuclear lumen	GO: 0003676// nucleic acid binding	GO: 0042254// ribosome biogenesis
	Bm_nscaf2823_058	-1.55114	0.000385436	GO: 0044424// intracellular part	GO: 0004812// aminoacyl-tRNA ligase activity; GO: 0032559	GO: 0006418// tRNA aminoacylation for protein translation
	Bm_nscaf2136_209	-1.52283	4.38392e-15	GO: 0070822// Sin3-type complex; GO: 0043189// H4/H2A histone acetyltransferase complex	GO: 0005488// binding	GO: 0006476// protein deacetylation; GO: 0006259// DNA metabolic process; GO: 0016573// histone acetylation
	Bm_nscaf2529_052	-1.51524	2.33441e-253	-	GO:0003824//catalytic activity	GO:0044238//primary metabolic process
	Bm_nscaf2810_03	-1.50954	1.01319e-07	GO: 0005681// spliceosomal complex	GO: 0005488// binding	GO: 0000398// nuclear mRNA splicing, via spliceosome
	Bm_nscaf2886_02	-1.49966	1.43368e-172	GO: 0044424// intracellular part	GO: 0043021// ribonucleoprotein binding; GO: 0008135// translation factor activity, nucleic acid binding	GO: 0006448// regulation of trans-lational elongation; GO: 0006449// regulation of translational termination; GO: 0018205// peptidyl-lysine modification
	Bm_nscaf2136_114	-1.49697	9.49856e-10	GO: 0015630/ /microtubule cytoskeleton	-	-
	Bm_nscaf2888_381	-1.49543	0.000304693	-	-	GO: 0000377
	Bm_nscaf2822_091	-1.4817	0	GO: 0030529// ribonucleoprotein complex	GO: 0043169// cation binding; GO: 0005198// structural molecule activity	GO: 0048468// cell development; GO: 0010467// gene expression
	Bm_nscaf3035_025	-1.46141	0.000721245	-	-	GO: 0008152// metabolic process
	Bm_nscaf2981_09	-1.45922	1.1099e-05	-	GO: 0046872// metal ion binding; GO: 0032561; GO: 0017111// nucleoside-triphosphatase activity	GO: 0009207
	Bm_scaffold1202_1	-1.44483	1.1435e-11	-	GO: 0016791// phosphatase activity	GO: 0006796// phosphate metabolic process
	Bm_nscaf3071_17	-1.43507	2.63118e-05	GO: 0044424// intracellular part	-	-
	Bm_nscaf2868_61	-1.41795	3.52284e-26	GO: 0044464// cell part	-	GO: 0048468// cell development; GO: 0071842; GO: 0007399// nervous system development; GO: 0065007// biological regulation
	Bm_nscaf2796_2	-1.40731	1.82745e-08	-	GO: 0003676// nucleic acid binding; GO: 0008408// 3'-5' exonuclease activity	GO: 0010467// gene expression
	Bm_nscaf2825_24	-1.3815	4.77514e-05	-	GO: 0005488// binding	-
	Bm_nscaf2887_089	-1.36392	7.35097e-06	GO: 0044432// endoplasmic reticulum part	GO: 0035251// UDP-glucosyltransferase activity	GO: 0008593// regulation of Notch signaling pathway; GO: 0006486// protein glycosylation
	Bm_nscaf2894_03	-1.35415	1.75418e-40	GO: 0044424// intracellular part	GO: 0008135// translation factor activity, nucleic acid binding	GO: 0048102// autophagic cell death; GO: 0006412// translation
	Bm_nscaf3027_073	-1.32439	4.52152e-05	GO: 0016020// membrane	-	-
	Bm_nscaf2838_053	-1.32407	0.000467128	GO: 0044444// cytoplasmic part	-	-
	Bm_nscaf2902_175	-1.31971	5.71115e-16	GO: 0043231// intracellular membrane-bounded organelle; GO: 0000502// proteasome complex	GO: 0004175// endopeptidase activity	GO: 0006508// proteolysis
	Bm_nscaf2865_079	-1.29354	1.31604e-06	GO: 0005887// integral to plasma membrane	GO: 0005267// potassium channel activity	GO: 0030001// metal ion transport
	Bm_nscaf2953_078	-1.29001	7.99063e-16	GO: 0043227// membrane-bounded organelle	GO: 0004738// pyruvate dehydrogenase activity	GO: 0006007// glucose catabolic process
	Bm_nscaf2822_089	-1.22767	0.00095968	GO: 0044451// nucleoplasm part; GO: 0044452; GO: 0015630// microtubule cytoskeleton	GO: 0005488// binding	GO: 0006351// transcription, DNA-dependent
	Bm_nscaf2888_070	-1.20258	1.86454e-270	GO: 0030529// ribonucleoprotein complex	GO: 0005198// structural molecule activity	GO: 0010467// gene expression
	Bm_nscaf1898_127	-1.20187	7.13845e-06	GO: 0016020// membrane	-	-
	Bm_nscaf1898_379	-1.18346	1.29331e-14	GO: 0044444// cytoplasmic part	GO: 0005515/ /protein binding; GO: 0032559	GO: 0044267// cellular protein metabolic process; GO: 0050896// response to stimulus
	Bm_nscaf1898_364	-1.17123	9.88882e-14	GO: 0043231// intracellular membrane-bounded organelle	-	GO: 0018065// protein-cofactor linkage; GO: 0022904// respiratory electron transport chain
	Bm_nscaf3026_067	-1.16773	1.09494e-148	GO: 0043231// intracellular membrane-bounded organelle	-	-
	Bm_nscaf2865_201	-1.1543	6.881e-164	-	GO: 0016616// oxidoreductase activity,acting on the CH-OH group of donors, NAD or NADP as acceptor; GO: 0048037// cofactor binding; GO: 0000166// nucleotide binding	GO: 0009081// branched chain family amino acid metabolic process; GO: 0006007// glucose catabolic process
	Bm_nscaf109_1	-1.15389	0	GO: 0030529// ribonucleoprotein complex	GO: 0005198// structural molecule activity	GO: 0010467// gene expression
	Bm_nscaf2511_162	-1.14946	1.93188e-12	GO: 0044464// cell part	GO: 0008238// exopeptidase activity	GO: 0019538// protein metabolic process
	Bm_nscaf2883_047	-1.14793	0	GO: 0030529// ribonucleoprotein complex	GO: 0005198// structural molecule activity	GO: 0010467// gene expression
	Bm_nscaf2886_49	-1.1361	0.000629678	GO: 0044424// intracellular part	GO: 0000166// nucleotide binding	GO: 0006007// glucose catabolic process
	Bm_nscaf2770_31	-1.13334	3.54866e-09	-	GO: 0016859// cis-trans isomerase activity	GO: 0044267// cellular protein metabolic process
	Bm_nscaf1681_130	-1.13145	1.90622e-08	GO: 0043231// intracellular membrane-bounded organelle; GO: 0043234// protein complex; GO: 0044444// cytoplasmic part	GO: 0016668//oxidoreductase activity, acting on a sulfur group of donors, NAD or NADP as acceptor; GO: 0050662//coenzyme binding	GO: 0006007// glucose catabolic process; GO: 0006544// glycine metabolic process; GO: 0019725// cellular homeostasis; GO: 0009060// aerobic respiration; GO: 0009106// lipoate metabolic process
	Bm_scaffold734_4	-1.12464	8.38973e-24	GO: 0044424// intracellular part	GO: 0004812// aminoacyl-tRNA ligase activity; GO: 0003723// RNA binding; GO: 0032559	GO: 0006418// tRNA aminoacylation for protein translation
	Bm_nscaf1681_096	-1.12362	6.38611e-05	GO: 0015934// large ribosomal subunit	GO: 0003723// RNA binding; GO: 0005198// structural molecule activity	GO: 0007052// mitotic spindle organization
	Bm_nscaf2801_21	-1.11559	0.000118088	GO: 0044424// intracellular part	GO: 0005515// protein binding; GO: 0032559	GO: 0044267// cellular protein metabolic process; GO: 0050896// response to stimulus
	Bm_nscaf2890_17	-1.09931	0.000461106	-	GO: 0004312// fatty acid synthase activity	GO: 0008152// metabolic process
	Bm_nscaf1898_384	-1.096	2.01713e-29	GO: 0005746// mitochondrial respiratory chain	GO: 0005488// binding; GO: 0016651// oxidoreductase activity, acting on NADH or NADPH	GO: 0022904// respiratory electron transport chain
	Bm_nscaf3058_127	-1.091	0.000100751	-	GO: 0016811// hydrolase activity, acting on carbon-nitrogen (but not peptide) bonds, in linear amides	GO: 0000270// peptidoglycan metabolic process
	Bm_nscaf2575_087	-1.08283	5.85744e-255	GO: 0030529// ribonucleoprotein complex	GO: 0005198// structural molecule activity	GO: 0010467// gene expression
	Bm_nscaf2931_58	-1.07284	2.20727e-121	-	GO: 0016740// transferase activity	-
	Bm_nscaf3062_25	-1.03932	0.000130209	GO: 0043232	-	GO: 0008064// regulation of actin polymerization or depolymerization
	Bm_nscaf2998_18	-1.0128	2.64227e-05	GO: 0005840// ribosome	-	-
	Bm_nscaf3075_03	-1.00581	1.12467e-08	-	GO: 0005488// binding	-
	Bm_nscaf2828_021	-1.00324	5.61704e-05	-	GO: 0016641// oxidoreductase activity,acting on the CH-NH2 group of donors, oxygen as acceptor; GO: 0000166// nucleotide binding	GO: 0008614// pyridoxine metabolic process
	Bm_nscaf2887_013	-1.00266	4.80552e-05	GO: 0005759// mitochondrial matrix	GO: 0003678// DNA helicase activity; GO: 0032559; GO: 0043566// structure-specific DNA binding	GO: 0051259// protein oligomerization; GO: 0006261// DNA-dependent DNA replication; GO: 0007005// mitochondrion organization
Total				263	411	337
common DEGs	22		8
Annotation: The genes with name in red letters are the common DEGs at 15 and 24 hpi. The genes with FDR in red letters are the common DEG at the three time points.
