# Supplementary material for: Transcriptome Analysis of Silkworm, Bombyx mori, during Early Response to Beauveria bassiana Challenges
Source: PLoS One. 2014 Mar 11;9(3):e91189. doi: 10.1371/journal.pone.0091189 (PMC3949756; doi:10.1371/journal.pone.0091189)
Supplement: Table S4 — DEGs with GO annotation identified at 24 hpi. (XLS) [file pone.0091189.s005.xls]

## Sheet: Sheet1
Table S4 DEGs with GO annotation identified at 24 hpi
	Gene	log2 Ratio(ZT/ZC)	FDR	GO Component	GO Function	GO Process
	Bm_nscaf2903_28	9.11374	4.60768e-07	-	GO: 0016787// hydrolase activity; GO: 0022892	GO: 0008152// metabolic process
	Bm_nscaf3026_081	9.05257	9.36053e-07	-	GO: 0022892	GO: 0015669// gas transport
	Bm_nscaf2853_080	8.33539	0.000516954	-	GO: 0004175// endopeptidase activity	GO:0019538// protein metabolic process
	Bm_nscaf2930_184	8.26378	4.21857e-263	GO: 0044421// extracellular region part	GO: 0022892	GO: 0015669// gas transport
	Bm_nscaf3027_023	5.08348	1.03209e-24	-	-	GO:0006952//defense response
	Bm_nscaf1071_15	5.05835	3.08834e-40	-	-	GO:0006952//defense response
	Bm_nscaf2176_184	2.57531	1.07429e-10	GO: 0044444// cytoplasmic part	GO: 0008238// exopeptidase activity	-
	Bm_nscaf2993_097	2.49817	1.49795e-28	-	GO: 0004553// hydrolase activity, hydrolyzing O-glycosyl compounds	GO: 0006952// defense response; GO: 0008219//cell death; GO: 0009056// catabolic process
	Bm_nscaf2847_033	2.16636	1.23785e-08	-	GO: 0016787// hydrolase activity	-
	Bm_nscaf1705_48	2.02303	9.90476e-05	-	GO: 0016814//hydrolase activity, acting on carbon-nitrogen (but not peptide) bonds, in cyclic amidines	GO: 0009112; GO: 0009127// purine nucleoside monophosphate biosynthetic process
	Bm_nscaf3045_04	1.99591	3.52242e-80	GO: 0044424// intracellular part	GO: 0008483// transaminase activity; GO: 0048037// cofactor binding	GO: 0006563// L-serine metabolic process; GO: 0008614// pyridoxine metabolic process
	Bm_nscaf2962_50	1.98019	3.02107e-05	GO: 0005737// cytoplasm	GO: 0005488// binding	-
	Bm_nscaf1108_104	1.93316	0.000141392	-	GO:0 016491// oxidoreductase activity	GO: 0008152// metabolic process
	Bm_nscaf2176_193	1.70966	3.56435e-09	-	GO: 0008238// exopeptidase activity	GO: 0019538// protein metabolic process
	Bm_nscaf3103_1	1.66524	1.22255e-05	-	GO: 0070011	-
	Bm_nscaf2827_48	1.64224	6.06053e-76	-	GO:0016798// hydrolase activity, acting on glycosyl bonds; GO: 0043169// cation binding	GO: 0044238// primary metabolic process
	Bm_nscaf3058_127	1.61188	6.69582e-13	-	GO: 0016811// hydrolase activity, acting on carbon-nitrogen (but not peptide) bonds, in linear amides	GO: 0000270// peptidoglycan metabolic process
	Bm_nscaf2874_17	1.57358	1.22777e-06	GO: 0016021// integral to membrane	GO: 0015171// amino acid transmembrane transporter activity; GO: 0015370// solute: sodium symporter activity; GO: 0005326// neurotransmitter transporter activity	GO: 0006811// ion transport; GO:0006865// amino acid transport
	Bm_nscaf2860_59	1.53885	0.000183564	-	GO: 0016787// hydrolase activity	GO: 0008152// metabolic process
	Bm_nscaf2818_010	1.47816	2.08779e-08	-	GO: 0016787// hydrolase activity	-
	Bm_nscaf2902_310	1.46671	3.16068e-05	GO: 0044444// cytoplasmic part	-	-
	Bm_nscaf2855_225	1.40306	1.28627e-06	GO: 0005681// spliceosomal complex	GO: 0016859// cis-trans isomerase activity	GO: 0000377; GO: 0044267// cellular protein metabolic process
	Bm_nscaf2767_154	1.38582	4.5544e-13	-	GO: 0016787// hydrolase activity	-
	Bm_nscaf3031_282	1.38374	2.51899e-05	-	GO: 0016798// hydrolase activity, acting on glycosyl bonds; GO: 0043498// cell surface binding	GO: 0044238// primary metabolic process; GO: 0031347// regulation of defense response
	Bm_nscaf2993_043	1.36057	1.30118e-15	-	GO: 0003824// catalytic activity	-
	Bm_scaffold644_1	1.32709	3.39834e-18	-	GO: 0004175// endopeptidase activity	GO:0019538//protein metabolic process
	Bm_nscaf3058_335	1.29213	1.00414e-09	-	GO: 0008233// peptidase activity	-
	Bm_nscaf2674_063	1.19447	9.01366e-08	GO: 0044421// extracellular region part	GO: 0004175// endopeptidase activity	GO: 0019538// protein metabolic process
	Bm_nscaf2888_391	1.18402	3.34906e-05	-	GO: 0032559	GO: 0050896// response to stimulus
	Bm_nscaf2674_246	1.14463	4.05618e-24	-	GO: 0003824// catalytic activity	GO: 0008152// metabolic process
	Bm_nscaf2674_162	1.12407	8.51992e-30	GO: 0044424// intracellular part	GO: 0008135// translation factor activity, nucleic acid binding	GO: 0006412// translation
	Bm_nscaf2889_113	1.0717	1.12845e-10	-	GO: 0005488// binding; GO: 0004386// helicase activity	-
	Bm_nscaf2912_49	1.06526	0.000242165	GO: 0005840// ribosome	-	-
	Bm_nscaf2810_03	1.0592	1.04231e-06	GO: 0005681// spliceosomal complex	GO:0005488//binding	GO:0000398//nuclear mRNA splicing, via spliceosome
	Bm_nscaf2511_164	-11.4163	2.82181e-35	GO:0044464//cell part	GO: 0008238// exopeptidase activity	GO: 0019538// protein metabolic process
	Bm_nscaf2987_07	-10.8642	7.70912e-24	-	GO: 0003824// catalytic activity	-
	Bm_nscaf2888_031	-8.15284	1.15415e-252	-	GO: 0003824// catalytic activity	-
	Bm_nscaf1898_161	-1.78259	0.000560797	-	GO: 0016713; GO: 0005506// iron ion binding	GO: 0008152// metabolic process
	Bm_nscaf3027_031	-1.35059	1.22999e-06	-	GO: 0016884// carbonnitrogen ligase activity, with glutamine as amido-N-donor	GO: 0006528// asparagine metabolic process
	Bm_nscaf2970_005	-1.24325	0.000346873	-	GO: 0003824// catalytic activity	-
	Bm_nscaf3099_002	-1.09633	4.09007e-101	GO: 0043232	GO: 0032559	-
	Bm_nscaf2210_124	-1.07628	2.65206e-06	GO: 0005635// nuclear envelope; GO: 0044444// cytoplasmic part	GO: 0008565// protein transporter activity; GO: 0017016// Ras GTPase binding	GO: 0006605// protein targeting; GO: 0001708// cell fate specification; GO: 0007169// transmembrane receptor protein tyrosine kinase signaling pathway; GO: 0003002// regiona-lization; GO: 0042051// compound eye photoreceptor development; GO: 0007476// imaginal disc-derived wing morphogenesis; GO: 0043066// negative regulation of apoptosis; GO: 0000165// MAPKKK cascade
	Bm_nscaf2859_096	-1.06114	0.000947927	GO: 0044425// membrane part	GO: 0046983// protein dimerization activity
	Bm_nscaf3015_094	-1.04239	0.000109997	-	-	GO: 0006810// transport
Total				15	39	28
common DEGs	14		8
Annotation: The genes with name in red letters are the common DEGs at 8 and 24 hpi. The genes with FDR in red letters are the common DEG at the three time points.
