# Supplementary material for: Transcriptome Analysis of Silkworm, Bombyx mori, during Early Response to Beauveria bassiana Challenges
Source: PLoS One. 2014 Mar 11;9(3):e91189. doi: 10.1371/journal.pone.0091189 (PMC3949756; doi:10.1371/journal.pone.0091189)
Supplement: Table S5 — List of detected fungal genes between 8 and 15 hpi. (XLSX) [file pone.0091189.s006.xlsx]

## Sheet: Sheet1
Table S5. List of detected fungal genes at 8 and 15 hpi
Gene	RawIntensity(8hpi)	RawIntensity(15hpi)	TPM(8hpi)	TPM(15hpi)	log2 Ratio(TMP 15hpi/TMP 8hpi)	P-Value	FDR	blast nr
gi|400594243|gb|JH725191.1|	0	14	0.01	3.27	8.35315	0.00014574	0.000664941	gi|400594274|gb|EJP62130.1|/0/non-repetitive/WGA-negative nucleoporin [Beauveria bassiana ARSEF 2860]
gi|400594300|gb|JH725190.1|	0	11	0.01	2.57	8.00562	0.000979648	0.00376391	gi|400594336|gb|EJP62191.1|/0/ABC transporter [Beauveria bassiana ARSEF 2860]
gi|400593828|gb|JH725199.1|	0	9	0.01	2.1	7.71425	0.00348924	0.0127357	gi|400593853|gb|EJP61750.1|/0/condensin complex component SMC4 [Beauveria bassiana ARSEF 2860]
gi|400593906|gb|JH725197.1|	0	9	0.01	2.1	7.71425	0.00348924	0.0121293	gi|400593927|gb|EJP61817.1|/0/Polyamine transport protein [Beauveria bassiana ARSEF 2860]
gi|400595069|gb|JH725180.1|	0	6	0.01	1.4	7.12928	0.0234542	0.0570719	gi|400595083|gb|EJP62893.1|/0/Mus7/MMS22 family protein [Beauveria bassiana ARSEF 2860]
gi|400593870|gb|JH725198.1|	0	6	0.01	1.4	7.12928	0.0234542	0.0552309	gi|400593899|gb|EJP61793.1|/0/IDC1 protein [Beauveria bassiana ARSEF 2860]
gi|400593949|gb|JH725196.1|	0	5	0.01	1.17	6.87036	0.044264	0.0923221	gi|400593965|gb|EJP61851.1|/0/type II inositol-1,4,5-trisphosphate 5-phosphatase [Beauveria bassiana ARSEF 2860]
gi|400593013|gb|JH725230.1|	0	5	0.01	1.17	6.87036	0.044264	0.0897576	gi|400593023|gb|EJP61034.1|/0/autophagy protein Apg9 [Beauveria bassiana ARSEF 2860]
gi|400592517|gb|JH725297.1|	0	4	0.01	0.94	6.55459	0.0835372	0.160479	gi|322699332|gb|EFY91094.1|/0/pol protein [Metarhizium acridum CQMa 102]
gi|400594604|gb|JH725185.1|	0	3	0.01	0.7	6.12928	0.157656	0.274021	gi|400594611|gb|EJP62449.1|/0/valiolone synthase ValA [Beauveria bassiana ARSEF 2860]
gi|400592788|gb|JH725247.1|	0	3	0.01	0.7	6.12928	0.157656	0.267648	gi|400592795|gb|EJP60855.1|/0/fungal tRNA ligase adenylyltransferase [Beauveria bassiana ARSEF 2860]
gi|400593098|gb|JH725225.1|	0	3	0.01	0.7	6.12928	0.157656	0.261565	gi|400593099|gb|EJP61101.1|/0/GTP-binding protein [Beauveria bassiana ARSEF 2860]
gi|400593630|gb|JH725204.1|	0	3	0.01	0.7	6.12928	0.157656	0.255753	gi|400593632|gb|EJP61558.1|/0/WSC domain-containing protein [Beauveria bassiana ARSEF 2860]
gi|400592932|gb|JH725235.1|	0	2	0.01	0.47	5.55459	0.297536	0.417695	gi|400592936|gb|EJP60962.1|/0/WD repeat domain-containing protein [Beauveria bassiana ARSEF 2860]
gi|295039426|emb|FN796520.1|	0	2	0.01	0.47	5.55459	0.297536	0.409814	-
gi|400592669|gb|JH725262.1|	0	2	0.01	0.47	5.55459	0.297536	0.402225	gi|400592671|gb|EJP60779.1|/0/UDP-glucose:glycoprotein glucosyltransferase [Beauveria bassiana ARSEF 2860]
gi|400593500|gb|JH725208.1|	0	2	0.01	0.47	5.55459	0.297536	0.394911	gi|400593515|gb|EJP61458.1|/0/putative peptidylarginine deiminase [Beauveria bassiana ARSEF 2860]
gi|400594378|gb|JH725189.1|	0	2	0.01	0.47	5.55459	0.297536	0.387859	gi|400594393|gb|EJP62237.1|/0/multidrug resistance ABC transporter, putative [Beauveria bassiana ARSEF 2860]
gi|400594894|gb|JH725182.1|	0	2	0.01	0.47	5.55459	0.297536	0.381055	gi|400594931|gb|EJP62758.1|/0/vacuolar protein sorting-associated protein vps13 [Beauveria bassiana ARSEF 2860]
gi|400592865|gb|JH725241.1|	0	2	0.01	0.47	5.55459	0.297536	0.374485	gi|400592874|gb|EJP60918.1|/0/small s protein [Beauveria bassiana ARSEF 2860]
gi|400594549|gb|JH725186.1|	0	2	0.01	0.47	5.55459	0.297536	0.368138	gi|400594596|gb|EJP62435.1|/0/ABC transporter [Beauveria bassiana ARSEF 2860]
gi|400593392|gb|JH725212.1|	0	2	0.01	0.47	5.55459	0.297536	0.362002	gi|400593409|gb|EJP61358.1|/0/hypothetical protein BBA_09703 [Beauveria bassiana ARSEF 2860]
gi|400593444|gb|JH725210.1|	0	2	0.01	0.47	5.55459	0.297536	0.356068	gi|400593470|gb|EJP61416.1|/0/CNH domain-containing protein [Beauveria bassiana ARSEF 2860]
gi|400597747|gb|JH725163.1|	2	22	0.53	5.14	3.2777	0.000168577	0.00072389	gi|400597925|gb|EJP65649.1|/0/HECT-domain-containing protein [Beauveria bassiana ARSEF 2860]
gi|400599732|gb|JH725156.1|	2	13	0.53	3.04	2.52001	0.0085711	0.024065	gi|400599792|gb|EJP67483.1|/0/pre-mRNA processing splicing factor 8 [Beauveria bassiana ARSEF 2860]
gi|400598700|gb|JH725159.1|	2	12	0.53	2.81	2.40651	0.0142345	0.0384859	gi|400598710|gb|EJP66417.1|/0/beige/BEACH domain-containing protein [Beauveria bassiana ARSEF 2860]
gi|400594445|gb|JH725188.1|	5	20	1.32	4.68	1.82597	0.00642364	0.018757	gi|400594468|gb|EJP62310.1|/0/putative histidine kinase HHK2p [Beauveria bassiana ARSEF 2860]
gi|400595268|gb|JH725178.1|	2	7	0.53	1.64	1.62963	0.158155	0.250985	gi|400595361|gb|EJP63166.1|/0/RecQ family ATP-dependent DNA helicase [Beauveria bassiana ARSEF 2860]
gi|400599000|gb|JH725158.1|	7	24	1.84	5.61	1.6083	0.00607644	0.0184825	gi|400599286|gb|EJP66990.1|/0/ATPase protein [Beauveria bassiana ARSEF 2860]
gi|400601099|gb|JH725153.1|	6	19	1.58	4.44	1.49064	0.0215464	0.0561745	gi|400601563|gb|EJP69206.1|/0/phosphatidylinositol 3 [Beauveria bassiana ARSEF 2860]
gi|400594160|gb|JH725192.1|	58	177	15.29	41.39	1.43669	2.09388e-12	1.69837e-11	gi|400594192|gb|EJP62060.1|/0/ankyrin repeat-containing protein [Beauveria bassiana ARSEF 2860]
gi|400598442|gb|JH725160.1|	1265	3385	333.4	791.55	1.24743	7.19292e-12	5.25083e-11	gi|400598625|gb|EJP66334.1|/0/peptide synthetase [Beauveria bassiana ARSEF 2860]
gi|400595587|gb|JH725175.1|	3	8	0.79	1.87	1.24311	0.212904	0.317184	gi|400595621|gb|EJP63413.1|/0/nonribosomal peptide synthase, putative [Beauveria bassiana ARSEF 2860]
gi|400596894|gb|JH725167.1|	11	27	2.9	6.31	1.12159	0.0260944	0.0595279	gi|400596967|gb|EJP64711.1|/0/Sec7 domain-containing protein [Beauveria bassiana ARSEF 2860]
gi|325145658|gb|JF429894.1|	1769	4148	466.23	969.97	1.0569	5.6688e-13	5.17278e-12	gi|242805359|ref|XP_002484510.1|/5.20357e-81/hypothetical protein TSTA_040370 [Talaromyces stipitatus ATCC 10500]
gi|400592999|gb|JH725231.1|	3	7	0.79	1.64	1.05377	0.313074	0.368619	gi|400593009|gb|EJP61023.1|/0/pentafunctional AROM polypeptide [Beauveria bassiana ARSEF 2860]
gi|400594046|gb|JH725194.1|	8	18	2.11	4.21	0.996577	0.102729	0.18748	gi|400594097|gb|EJP61971.1|/0/thioester reductase domain-containing protein [Beauveria bassiana ARSEF 2860]
gi|400596323|gb|JH725170.1|	27	58	7.12	13.56	0.929408	0.00467666	0.0148433	gi|400596465|gb|EJP64239.1|/0/translational activator GCN1 [Beauveria bassiana ARSEF 2860]
gi|307716051|gb|HQ111352.1|	4	8	1.05	1.87	0.832649	0.372112	0.41791	-
gi|400597109|gb|JH725166.1|	12	24	3.16	5.61	0.828076	0.104445	0.185963	gi|400597173|gb|EJP64908.1|/0/phospholipase D [Beauveria bassiana ARSEF 2860]
gi|400593313|gb|JH725215.1|	2	4	0.53	0.94	0.826668	0.556956	0.597909	gi|400593323|gb|EJP61287.1|/0/ABC transporter [Beauveria bassiana ARSEF 2860]
gi|400595994|gb|JH725172.1|	6	11	1.58	2.57	0.701844	0.354962	0.411305	gi|400596112|gb|EJP63896.1|/0/TFIIIC transcription initiation factor complex subunits Tfc3, putative [Beauveria bassiana ARSEF 2860]
gi|338858983|gb|JN021673.1|	95	167	25.04	39.05	0.641088	0.000458922	0.00186118	-
gi|400595372|gb|JH725177.1|	22	36	5.8	8.42	0.537767	0.170632	0.265025	gi|400595464|gb|EJP63265.1|/0/AT hook domain-containing protein [Beauveria bassiana ARSEF 2860]
gi|337729568|gb|JF969272.1|	584	861	153.92	201.34	0.387453	4.61626e-07	2.59221e-06	-
gi|400596173|gb|JH725171.1|	7	10	1.84	2.34	0.346803	0.653614	0.691505	gi|400596216|gb|EJP63992.1|/0/AMP-binding enzyme [Beauveria bassiana ARSEF 2860]
gi|400596663|gb|JH725168.1|	19	26	5.01	6.08	0.279261	0.53165	0.57926	gi|400596778|gb|EJP64534.1|/0/very large low complexity protein [Beauveria bassiana ARSEF 2860]
gi|400593775|gb|JH725200.1|	3	4	0.79	0.94	0.250808	0.860726	0.872681	gi|400593814|gb|EJP61724.1|/0/hypothetical protein BBA_09365 [Beauveria bassiana ARSEF 2860]
gi|400593662|gb|JH725203.1|	27	32	7.12	7.48	0.071161	0.856912	0.88105	gi|400593669|gb|EJP61592.1|/0/C6 zinc finger domain-containing protein [Beauveria bassiana ARSEF 2860]
gi|400594960|gb|JH725181.1|	4	0	1.05	0.01	-6.71425	0.045932	0.0906226	gi|400595010|gb|EJP62835.1|/0/nonribosomal peptide synthase, putative [Beauveria bassiana ARSEF 2860]
gi|400592687|gb|JH725259.1|	2	0	0.53	0.01	-5.72792	0.207818	0.316057	gi|400592688|gb|EJP60790.1|/0/pol-like protein [Beauveria bassiana ARSEF 2860]
gi|400597299|gb|JH725165.1|	662	47	174.47	10.99	-3.98872	9.23614e-157	2.24746e-155	gi|400597366|gb|EJP65099.1|/0/GPI mannosyltransferase [Beauveria bassiana ARSEF 2860]
gi|400601649|gb|JH725152.1|	11106	1095	2927.04	256.05	-3.51494	0	0	gi|400602113|gb|EJP69738.1|/0/fermentation associated protein [Beauveria bassiana ARSEF 2860]
gi|400602772|gb|JH725150.1|	451	45	118.86	10.52	-3.49806	1.37067e-96	2.50148e-95	gi|400603130|gb|EJP70728.1|/0/involucrin repeat protein [Beauveria bassiana ARSEF 2860]
gi|400595706|gb|JH725174.1|	254	37	66.94	8.65	-2.9521	4.12902e-47	6.02837e-46	gi|400595832|gb|EJP63622.1|/0/nonribosomal peptide synthase [Beauveria bassiana ARSEF 2860]
gi|400602210|gb|JH725151.1|	2397	379	631.74	88.63	-2.83346	0	0	gi|400602496|gb|EJP70098.1|/0/polyketide synthase [Beauveria bassiana ARSEF 2860]
gi|400600174|gb|JH725155.1|	219	36	57.72	8.42	-2.77718	2.1406e-38	2.6044e-37	gi|400600286|gb|EJP67960.1|/0/CCR4-Not complex component [Beauveria bassiana ARSEF 2860]
gi|400597519|gb|JH725164.1|	125	25	32.94	5.85	-2.49333	3.60742e-20	3.76202e-19	gi|400597741|gb|EJP65471.1|/0/ankyrin repeat protein [Beauveria bassiana ARSEF 2860]
gi|400595841|gb|JH725173.1|	8	3	2.11	0.7	-1.59182	0.096368	0.180381	gi|400595906|gb|EJP63694.1|/0/tenellin polyketide synthase [Beauveria bassiana ARSEF 2860]
gi|400593598|gb|JH725205.1|	13	5	3.43	1.17	-1.5517	0.0343554	0.0759983	gi|400593617|gb|EJP61546.1|/0/xanthine dehydrogenase [Beauveria bassiana ARSEF 2860]
gi|400595483|gb|JH725176.1|	5	2	1.32	0.47	-1.48981	0.217544	0.317614	gi|400595542|gb|EJP63337.1|/0/ankyrin repeat domain protein [Beauveria bassiana ARSEF 2860]
gi|400594786|gb|JH725183.1|	5	2	1.32	0.47	-1.48981	0.217544	0.311387	gi|400594862|gb|EJP62691.1|/0/very large low complexity protein [Beauveria bassiana ARSEF 2860]
gi|400595160|gb|JH725179.1|	83	34	21.88	7.95	-1.46059	1.79724e-07	1.09332e-06	gi|400595225|gb|EJP63032.1|/0/glycosyltransferase family 2 [Beauveria bassiana ARSEF 2860]
gi|400597991|gb|JH725162.1|	56	25	14.76	5.85	-1.33518	6.32892e-05	0.000330008	gi|400598082|gb|EJP65802.1|/0/cytoplasmic dynein heavy chain [Beauveria bassiana ARSEF 2860]
gi|400593568|gb|JH725206.1|	21	10	5.53	2.34	-1.24077	0.021609	0.0543951	gi|400593577|gb|EJP61509.1|/0/transposase-like protein [Beauveria bassiana ARSEF 2860]
gi|400599357|gb|JH725157.1|	33	16	8.7	3.74	-1.21798	0.00443316	0.01471	gi|400599661|gb|EJP67358.1|/0/TOR kinase [Beauveria bassiana ARSEF 2860]
gi|400594692|gb|JH725184.1|	4	2	1.05	0.47	-1.15966	0.361028	0.411798	gi|400594733|gb|EJP62566.1|/0/ATG C terminal domain-containing protein [Beauveria bassiana ARSEF 2860]
gi|406860237|gb|JH921450.1|	65	33	17.13	7.72	-1.14985	0.000125809	0.000612272	-
gi|400598212|gb|JH725161.1|	43	30	11.33	7.02	-0.690605	0.0424948	0.0912388	gi|400598332|gb|EJP66049.1|/0/amino acid adenylation domain-containing protein [Beauveria bassiana ARSEF 2860]
gi|77799478|dbj|AB237657.1|	540	412	142.32	96.34	-0.562932	2.00894e-09	1.33321e-08	gi|19570312|dbj|BAB86285.1|/3.02696e-172/putative homing endonuclease [Beauveria bassiana]
gi|400600639|gb|JH725154.1|	27	24	7.12	5.61	-0.343876	0.396034	0.438038	gi|400601011|gb|EJP68679.1|/0/FAT domain-containing protein [Beauveria bassiana ARSEF 2860]
gi|195975784|gb|EU693541.1|	5	5	1.32	1.17	-0.174029	0.839216	0.875182	-
gi|156122205|gb|EU100743.1|	2	2	0.53	0.47	-0.173332	0.888152	0.888152	-
gi|156122205|gb|EU100743.1|	0	2	0.01	0.53	5.72792	0.203638	0.281627	-
gi|406860237|gb|JH921450.1|	17	65	3.92	17.13	2.1276	6.44504e-08	6.98213e-07	-
gi|337729568|gb|JF969272.1|	169	584	39.02	153.92	1.9799	0	0	-
gi|400596663|gb|JH725168.1|	6	19	1.39	5.01	1.84973	0.00338172	0.00999145	gi|400596778|gb|EJP64534.1|/0/very large low complexity protein [Beauveria bassiana ARSEF 2860]
gi|400593662|gb|JH725203.1|	10	27	2.31	7.12	1.62398	0.00135264	0.00462745	gi|400593669|gb|EJP61592.1|/0/C6 zinc finger domain-containing protein [Beauveria bassiana ARSEF 2860]
gi|400595841|gb|JH725173.1|	3	8	0.69	2.11	1.61257	0.0920782	0.145978	gi|400595906|gb|EJP63694.1|/0/tenellin polyketide synthase [Beauveria bassiana ARSEF 2860]
gi|400594786|gb|JH725183.1|	2	5	0.46	1.32	1.52083	0.210894	0.285586	gi|400594862|gb|EJP62691.1|/0/very large low complexity protein [Beauveria bassiana ARSEF 2860]
gi|195975784|gb|EU693541.1|	2	5	0.46	1.32	1.52083	0.210894	0.279757	-
gi|400593568|gb|JH725206.1|	9	21	2.08	5.53	1.4107	0.0109386	0.0263336	gi|400593577|gb|EJP61509.1|/0/transposase-like protein [Beauveria bassiana ARSEF 2860]
gi|400595372|gb|JH725177.1|	13	22	3	5.8	0.95109	0.057104	0.100318	gi|400595464|gb|EJP63265.1|/0/AT hook domain-containing protein [Beauveria bassiana ARSEF 2860]
gi|400598442|gb|JH725160.1|	775	1265	178.93	333.4	0.897859	0	0	gi|400598625|gb|EJP66334.1|/0/peptide synthetase [Beauveria bassiana ARSEF 2860]
gi|400595160|gb|JH725179.1|	52	83	12.01	21.88	0.865377	0.000584164	0.00210948	gi|400595225|gb|EJP63032.1|/0/glycosyltransferase family 2 [Beauveria bassiana ARSEF 2860]
gi|400595706|gb|JH725174.1|	218	254	50.33	66.94	0.41145	0.00196576	0.00638873	gi|400595832|gb|EJP63622.1|/0/nonribosomal peptide synthase [Beauveria bassiana ARSEF 2860]
gi|325145658|gb|JF429894.1|	1908	1769	440.52	466.23	0.0818343	0.085582	0.142637	gi|242805359|ref|XP_002484510.1|/5.20357e-81/hypothetical protein TSTA_040370 [Talaromyces stipitatus ATCC 10500]
gi|338858983|gb|JN021673.1|	105	95	24.24	25.04	0.0468449	0.815366	0.841251	-
gi|400594604|gb|JH725185.1|	19	0	4.39	0.01	-8.77808	6.85952e-06	4.45869e-05	gi|400594611|gb|EJP62449.1|/0/valiolone synthase ValA [Beauveria bassiana ARSEF 2860]
gi|400592734|gb|JH725254.1|	16	0	3.69	0.01	-8.52748	4.52902e-05	0.000245322	gi|400592738|gb|EJP60814.1|/0/c-module-binding factor [Beauveria bassiana ARSEF 2860]
gi|400594378|gb|JH725189.1|	9	0	2.08	0.01	-7.70044	0.00370392	0.0104676	gi|400594393|gb|EJP62237.1|/0/multidrug resistance ABC transporter, putative [Beauveria bassiana ARSEF 2860]
gi|400593949|gb|JH725196.1|	8	0	1.85	0.01	-7.53138	0.00694862	0.0173715	gi|400593965|gb|EJP61851.1|/0/type II inositol-1,4,5-trisphosphate 5-phosphatase [Beauveria bassiana ARSEF 2860]
gi|400594243|gb|JH725191.1|	7	0	1.62	0.01	-7.33985	0.0130357	0.0302615	gi|400594274|gb|EJP62130.1|/0/non-repetitive/WGA-negative nucleoporin [Beauveria bassiana ARSEF 2860]
gi|400593704|gb|JH725202.1|	6	0	1.39	0.01	-7.11894	0.0244552	0.051277	gi|400593724|gb|EJP61643.1|/0/DNA ligase I [Beauveria bassiana ARSEF 2860]
gi|400596479|gb|JH725169.1|	5	0	1.15	0.01	-6.84549	0.0458784	0.0852027	gi|400596574|gb|EJP64345.1|/0/nonribosomal peptide synthase [Beauveria bassiana ARSEF 2860]
gi|400592607|gb|JH725274.1|	4	0	0.92	0.01	-6.52356	0.0860688	0.139862	gi|400592610|gb|EJP60742.1|/0/BTB/POZ domain protein [Beauveria bassiana ARSEF 2860]
gi|400594103|gb|JH725193.1|	3	0	0.69	0.01	-6.10852	0.161467	0.23853	gi|400594130|gb|EJP62002.1|/0/potassium/sodium efflux P-type ATPase [Beauveria bassiana ARSEF 2860]
gi|400593013|gb|JH725230.1|	2	0	0.46	0.01	-5.52356	0.302914	0.393788	gi|400593023|gb|EJP61034.1|/0/autophagy protein Apg9 [Beauveria bassiana ARSEF 2860]
gi|400593098|gb|JH725225.1|	2	0	0.46	0.01	-5.52356	0.302914	0.386067	gi|400593099|gb|EJP61101.1|/0/GTP-binding protein [Beauveria bassiana ARSEF 2860]
gi|400593031|gb|JH725229.1|	2	0	0.46	0.01	-5.52356	0.302914	0.378642	gi|400593034|gb|EJP61042.1|/0/metalloprotease-like protein [Beauveria bassiana ARSEF 2860]
gi|400593996|gb|JH725195.1|	2	0	0.46	0.01	-5.52356	0.302914	0.371498	gi|400594016|gb|EJP61899.1|/0/acetyl-CoA carboxylase [Beauveria bassiana ARSEF 2860]
gi|400592517|gb|JH725297.1|	2	0	0.46	0.01	-5.52356	0.302914	0.364619	gi|322699332|gb|EFY91094.1|/0/pol protein [Metarhizium acridum CQMa 102]
gi|400593061|gb|JH725227.1|	2	0	0.46	0.01	-5.52356	0.302914	0.357989	gi|400593070|gb|EJP61076.1|/0/RNA polymerase III transcription factor tfiiic [Beauveria bassiana ARSEF 2860]
gi|400597747|gb|JH725163.1|	32	2	7.39	0.53	-3.80151	2.66922e-07	2.47856e-06	gi|400597925|gb|EJP65649.1|/0/HECT-domain-containing protein [Beauveria bassiana ARSEF 2860]
gi|400599732|gb|JH725156.1|	30	2	6.93	0.53	-3.70879	8.37118e-07	6.04585e-06	gi|400599792|gb|EJP67483.1|/0/pre-mRNA processing splicing factor 8 [Beauveria bassiana ARSEF 2860]
gi|400594046|gb|JH725194.1|	62	8	14.31	2.11	-2.76171	3.41594e-10	4.44072e-09	gi|400594097|gb|EJP61971.1|/0/thioester reductase domain-containing protein [Beauveria bassiana ARSEF 2860]
gi|400592999|gb|JH725231.1|	17	3	3.92	0.79	-2.31093	0.00392934	0.010642	gi|400593009|gb|EJP61023.1|/0/pentafunctional AROM polypeptide [Beauveria bassiana ARSEF 2860]
gi|400601099|gb|JH725153.1|	30	6	6.93	1.58	-2.13293	0.00020507	0.000888637	gi|400601563|gb|EJP69206.1|/0/phosphatidylinositol 3 [Beauveria bassiana ARSEF 2860]
gi|400595268|gb|JH725178.1|	9	2	2.08	0.53	-1.97252	0.0654142	0.111893	gi|400595361|gb|EJP63166.1|/0/RecQ family ATP-dependent DNA helicase [Beauveria bassiana ARSEF 2860]
gi|400599000|gb|JH725158.1|	30	7	6.93	1.84	-1.91315	0.000542564	0.00220417	gi|400599286|gb|EJP66990.1|/0/ATPase protein [Beauveria bassiana ARSEF 2860]
gi|400595994|gb|JH725172.1|	24	6	5.54	1.58	-1.80996	0.00299536	0.00927135	gi|400596112|gb|EJP63896.1|/0/TFIIIC transcription initiation factor complex subunits Tfc3, putative [Beauveria bassiana ARSEF 2860]
gi|400598700|gb|JH725159.1|	8	2	1.85	0.53	-1.80346	0.104323	0.157698	gi|400598710|gb|EJP66417.1|/0/beige/BEACH domain-containing protein [Beauveria bassiana ARSEF 2860]
gi|400594160|gb|JH725192.1|	170	58	39.25	15.29	-1.3601	4.63468e-11	7.53135e-10	gi|400594192|gb|EJP62060.1|/0/ankyrin repeat-containing protein [Beauveria bassiana ARSEF 2860]
gi|400594960|gb|JH725181.1|	10	4	2.31	1.05	-1.1375	0.191983	0.277309	gi|400595010|gb|EJP62835.1|/0/nonribosomal peptide synthase, putative [Beauveria bassiana ARSEF 2860]
gi|400593313|gb|JH725215.1|	5	2	1.15	0.53	-1.11757	0.384458	0.430858	gi|400593323|gb|EJP61287.1|/0/ABC transporter [Beauveria bassiana ARSEF 2860]
gi|400598212|gb|JH725161.1|	106	43	24.47	11.33	-1.11087	9.66296e-06	5.70993e-05	gi|400598332|gb|EJP66049.1|/0/amino acid adenylation domain-containing protein [Beauveria bassiana ARSEF 2860]
gi|400600639|gb|JH725154.1|	66	27	15.24	7.12	-1.09791	0.000564022	0.00215655	gi|400601011|gb|EJP68679.1|/0/FAT domain-containing protein [Beauveria bassiana ARSEF 2860]
gi|400595587|gb|JH725175.1|	7	3	1.62	0.79	-1.03607	0.323318	0.368696	gi|400595621|gb|EJP63413.1|/0/nonribosomal peptide synthase, putative [Beauveria bassiana ARSEF 2860]
gi|400596894|gb|JH725167.1|	25	11	5.77	2.9	-0.992518	0.0541548	0.0977795	gi|400596967|gb|EJP64711.1|/0/Sec7 domain-containing protein [Beauveria bassiana ARSEF 2860]
gi|400596323|gb|JH725170.1|	59	27	13.62	7.12	-0.935778	0.0042687	0.0110986	gi|400596465|gb|EJP64239.1|/0/translational activator GCN1 [Beauveria bassiana ARSEF 2860]
gi|400592687|gb|JH725259.1|	4	2	0.92	0.53	-0.795642	0.568468	0.61584	gi|400592688|gb|EJP60790.1|/0/pol-like protein [Beauveria bassiana ARSEF 2860]
gi|400596173|gb|JH725171.1|	13	7	3	1.84	-0.705257	0.313196	0.363531	gi|400596216|gb|EJP63992.1|/0/AMP-binding enzyme [Beauveria bassiana ARSEF 2860]
gi|400597519|gb|JH725164.1|	216	125	49.87	32.94	-0.598332	0.000188432	0.000874865	gi|400597741|gb|EJP65471.1|/0/ankyrin repeat protein [Beauveria bassiana ARSEF 2860]
gi|400595483|gb|JH725176.1|	8	5	1.85	1.32	-0.486987	0.583138	0.621377	gi|400595542|gb|EJP63337.1|/0/ankyrin repeat domain protein [Beauveria bassiana ARSEF 2860]
gi|400597109|gb|JH725166.1|	19	12	4.39	3.16	-0.474296	0.3877	0.427127	gi|400597173|gb|EJP64908.1|/0/phospholipase D [Beauveria bassiana ARSEF 2860]
gi|400601649|gb|JH725152.1|	17561	11106	4054.46	2927.04	-0.470067	2.69152e-162	5.83163e-161	gi|400602113|gb|EJP69738.1|/0/fermentation associated protein [Beauveria bassiana ARSEF 2860]
gi|400597299|gb|JH725165.1|	975	662	225.11	174.47	-0.367651	3.57792e-07	2.90706e-06	gi|400597366|gb|EJP65099.1|/0/GPI mannosyltransferase [Beauveria bassiana ARSEF 2860]
gi|400597991|gb|JH725162.1|	80	56	18.47	14.76	-0.323491	0.200044	0.282671	gi|400598082|gb|EJP65802.1|/0/cytoplasmic dynein heavy chain [Beauveria bassiana ARSEF 2860]
gi|400600174|gb|JH725155.1|	306	219	70.65	57.72	-0.291618	0.0221208	0.0479284	gi|400600286|gb|EJP67960.1|/0/CCR4-Not complex component [Beauveria bassiana ARSEF 2860]
gi|400602772|gb|JH725150.1|	600	451	138.53	118.86	-0.220935	0.0138889	0.0311303	gi|400603130|gb|EJP70728.1|/0/involucrin repeat protein [Beauveria bassiana ARSEF 2860]
gi|77799478|dbj|AB237657.1|	695	540	160.46	142.32	-0.173075	0.0363902	0.0739176	gi|19570312|dbj|BAB86285.1|/3.02696e-172/putative homing endonuclease [Beauveria bassiana]
gi|400594445|gb|JH725188.1|	6	5	1.39	1.32	-0.074547	0.957846	0.957846	gi|400594468|gb|EJP62310.1|/0/putative histidine kinase HHK2p [Beauveria bassiana ARSEF 2860]
gi|400599357|gb|JH725157.1|	39	33	9	8.7	-0.0489096	0.89247	0.906415	gi|400599661|gb|EJP67358.1|/0/TOR kinase [Beauveria bassiana ARSEF 2860]
gi|400602210|gb|JH725151.1|	2778	2397	641.38	631.74	-0.0218484	0.587794	0.616236	gi|400602496|gb|EJP70098.1|/0/polyketide synthase [Beauveria bassiana ARSEF 2860]
