# Supplementary material for: Transcriptome Analysis of Silkworm, Bombyx mori, during Early Response to Beauveria bassiana Challenges
Source: PLoS One. 2014 Mar 11;9(3):e91189. doi: 10.1371/journal.pone.0091189 (PMC3949756; doi:10.1371/journal.pone.0091189)
Supplement: Table S7 — List of detected fungal genes between 15 and 24 hpi. (XLSX) [file pone.0091189.s008.xlsx]

## Sheet: Sheet1
Table S7. List of detected fungal genes at 15 and 24 hpi
Gene	RawIntensity(15hpi)	RawIntensity(24hpi)	TPM(15hpi)	TPM(24hpi)	log2 Ratio(TMP 24hpi/TMP 15hpi)	P-Value	FDR	blast nr
gi|400592734|gb|JH725254.1|	0	16	0.01	3.69	8.52748	1.69986e-05	8.60556e-05	gi|400592738|gb|EJP60814.1|/0/c-module-binding factor [Beauveria bassiana ARSEF 2860]
gi|400594960|gb|JH725181.1|	0	10	0.01	2.31	7.85175	0.00104723	0.00368808	gi|400595010|gb|EJP62835.1|/0/nonribosomal peptide synthase, putative [Beauveria bassiana ARSEF 2860]
gi|400593704|gb|JH725202.1|	0	6	0.01	1.39	7.11894	0.0163354	0.0413489	gi|400593724|gb|EJP61643.1|/0/DNA ligase I [Beauveria bassiana ARSEF 2860]
gi|400596479|gb|JH725169.1|	0	5	0.01	1.15	6.84549	0.032464	0.073044	gi|400596574|gb|EJP64345.1|/0/nonribosomal peptide synthase [Beauveria bassiana ARSEF 2860]
gi|400592687|gb|JH725259.1|	0	4	0.01	0.92	6.52356	0.0645168	0.12746	gi|400592688|gb|EJP60790.1|/0/pol-like protein [Beauveria bassiana ARSEF 2860]
gi|400592607|gb|JH725274.1|	0	4	0.01	0.92	6.52356	0.0645168	0.124425	gi|400592610|gb|EJP60742.1|/0/BTB/POZ domain protein [Beauveria bassiana ARSEF 2860]
gi|400594103|gb|JH725193.1|	0	3	0.01	0.69	6.10852	0.128217	0.220969	gi|400594130|gb|EJP62002.1|/0/potassium/sodium efflux P-type ATPase [Beauveria bassiana ARSEF 2860]
gi|400593031|gb|JH725229.1|	0	2	0.01	0.46	5.52356	0.25481	0.338354	gi|400593034|gb|EJP61042.1|/0/metalloprotease-like protein [Beauveria bassiana ARSEF 2860]
gi|400593061|gb|JH725227.1|	0	2	0.01	0.46	5.52356	0.25481	0.332897	gi|400593070|gb|EJP61076.1|/0/RNA polymerase III transcription factor tfiiic [Beauveria bassiana ARSEF 2860]
gi|400593996|gb|JH725195.1|	0	2	0.01	0.46	5.52356	0.25481	0.327613	gi|400594016|gb|EJP61899.1|/0/acetyl-CoA carboxylase [Beauveria bassiana ARSEF 2860]
gi|400597299|gb|JH725165.1|	47	975	10.99	225.11	4.35637	0	0	gi|400597366|gb|EJP65099.1|/0/GPI mannosyltransferase [Beauveria bassiana ARSEF 2860]
gi|400601649|gb|JH725152.1|	1095	17561	256.05	4054.46	3.98501	4.07364e-12	3.29965e-11	gi|400602113|gb|EJP69738.1|/0/fermentation associated protein [Beauveria bassiana ARSEF 2860]
gi|400602772|gb|JH725150.1|	45	600	10.52	138.53	3.71899	1.17684e-14	1.58873e-13	gi|400603130|gb|EJP70728.1|/0/involucrin repeat protein [Beauveria bassiana ARSEF 2860]
gi|400597519|gb|JH725164.1|	25	216	5.85	49.87	3.09166	1.11203e-10	7.5062e-10	gi|400597741|gb|EJP65471.1|/0/ankyrin repeat protein [Beauveria bassiana ARSEF 2860]
gi|400600174|gb|JH725155.1|	36	306	8.42	70.65	3.0688	2.18048e-13	1.96243e-12	gi|400600286|gb|EJP67960.1|/0/CCR4-Not complex component [Beauveria bassiana ARSEF 2860]
gi|400602210|gb|JH725151.1|	379	2778	88.63	641.38	2.85531	0	0	gi|400602496|gb|EJP70098.1|/0/polyketide synthase [Beauveria bassiana ARSEF 2860]
gi|400594604|gb|JH725185.1|	3	19	0.7	4.39	2.64879	0.00061709	0.0023802	gi|400594611|gb|EJP62449.1|/0/valiolone synthase ValA [Beauveria bassiana ARSEF 2860]
gi|400595706|gb|JH725174.1|	37	218	8.65	50.33	2.54065	1.62093e-13	1.87564e-12	gi|400595832|gb|EJP63622.1|/0/nonribosomal peptide synthase [Beauveria bassiana ARSEF 2860]
gi|400594378|gb|JH725189.1|	2	9	0.47	2.08	2.14585	0.0407878	0.0892922	gi|400594393|gb|EJP62237.1|/0/multidrug resistance ABC transporter, putative [Beauveria bassiana ARSEF 2860]
gi|400595483|gb|JH725176.1|	2	8	0.47	1.85	1.97679	0.068683	0.12938	gi|400595542|gb|EJP63337.1|/0/ankyrin repeat domain protein [Beauveria bassiana ARSEF 2860]
gi|400598212|gb|JH725161.1|	30	106	7.02	24.47	1.80147	4.45346e-11	3.27937e-10	gi|400598332|gb|EJP66049.1|/0/amino acid adenylation domain-containing protein [Beauveria bassiana ARSEF 2860]
gi|400594046|gb|JH725194.1|	18	62	4.21	14.31	1.76513	7.0551e-07	4.08188e-06	gi|400594097|gb|EJP61971.1|/0/thioester reductase domain-containing protein [Beauveria bassiana ARSEF 2860]
gi|400597991|gb|JH725162.1|	25	80	5.85	18.47	1.65868	6.43146e-08	4.00729e-07	gi|400598082|gb|EJP65802.1|/0/cytoplasmic dynein heavy chain [Beauveria bassiana ARSEF 2860]
gi|400600639|gb|JH725154.1|	24	66	5.61	15.24	1.44179	9.70972e-06	5.24325e-05	gi|400601011|gb|EJP68679.1|/0/FAT domain-containing protein [Beauveria bassiana ARSEF 2860]
gi|400599357|gb|JH725157.1|	16	39	3.74	9	1.26689	0.00215878	0.00672543	gi|400599661|gb|EJP67358.1|/0/TOR kinase [Beauveria bassiana ARSEF 2860]
gi|400592999|gb|JH725231.1|	7	17	1.64	3.92	1.25716	0.0466868	0.0995166	gi|400593009|gb|EJP61023.1|/0/pentafunctional AROM polypeptide [Beauveria bassiana ARSEF 2860]
gi|400599732|gb|JH725156.1|	13	30	3.04	6.93	1.18878	0.0107911	0.0301405	gi|400599792|gb|EJP67483.1|/0/pre-mRNA processing splicing factor 8 [Beauveria bassiana ARSEF 2860]
gi|400595994|gb|JH725172.1|	11	24	2.57	5.54	1.10812	0.0317208	0.073411	gi|400596112|gb|EJP63896.1|/0/TFIIIC transcription initiation factor complex subunits Tfc3, putative [Beauveria bassiana ARSEF 2860]
gi|77799478|dbj|AB237657.1|	412	695	96.34	160.46	0.736007	2.06058e-13	2.08634e-12	gi|19570312|dbj|BAB86285.1|/3.02696e-172/putative homing endonuclease [Beauveria bassiana]
gi|400593949|gb|JH725196.1|	5	8	1.17	1.85	0.661017	0.438126	0.521885	gi|400593965|gb|EJP61851.1|/0/type II inositol-1,4,5-trisphosphate 5-phosphatase [Beauveria bassiana ARSEF 2860]
gi|400601099|gb|JH725153.1|	19	30	4.44	6.93	0.642296	0.129968	0.219322	gi|400601563|gb|EJP69206.1|/0/phosphatidylinositol 3 [Beauveria bassiana ARSEF 2860]
gi|400595160|gb|JH725179.1|	34	52	7.95	12.01	0.595209	0.0607224	0.122963	gi|400595225|gb|EJP63032.1|/0/glycosyltransferase family 2 [Beauveria bassiana ARSEF 2860]
gi|400597747|gb|JH725163.1|	22	32	5.14	7.39	0.523806	0.192674	0.318502	gi|400597925|gb|EJP65649.1|/0/HECT-domain-containing protein [Beauveria bassiana ARSEF 2860]
gi|400596173|gb|JH725171.1|	10	13	2.34	3	0.358454	0.562312	0.641511	gi|400596216|gb|EJP63992.1|/0/AMP-binding enzyme [Beauveria bassiana ARSEF 2860]
gi|400595268|gb|JH725178.1|	7	9	1.64	2.08	0.342888	0.648096	0.71912	gi|400595361|gb|EJP63166.1|/0/RecQ family ATP-dependent DNA helicase [Beauveria bassiana ARSEF 2860]
gi|400599000|gb|JH725158.1|	24	30	5.61	6.93	0.304855	0.44656	0.516734	gi|400599286|gb|EJP66990.1|/0/ATPase protein [Beauveria bassiana ARSEF 2860]
gi|400593313|gb|JH725215.1|	4	5	0.94	1.15	0.290901	0.76968	0.820317	gi|400593323|gb|EJP61287.1|/0/ABC transporter [Beauveria bassiana ARSEF 2860]
gi|400596323|gb|JH725170.1|	58	59	13.56	13.62	0.00636952	0.981946	1.00681	gi|400596465|gb|EJP64239.1|/0/translational activator GCN1 [Beauveria bassiana ARSEF 2860]
gi|400594300|gb|JH725190.1|	11	0	2.57	0.01	-8.00562	0.000452228	0.00192792	gi|400594336|gb|EJP62191.1|/0/ABC transporter [Beauveria bassiana ARSEF 2860]
gi|400593828|gb|JH725199.1|	9	0	2.1	0.01	-7.71425	0.00183218	0.00618362	gi|400593853|gb|EJP61750.1|/0/condensin complex component SMC4 [Beauveria bassiana ARSEF 2860]
gi|400593906|gb|JH725197.1|	9	0	2.1	0.01	-7.71425	0.00183218	0.00593628	gi|400593927|gb|EJP61817.1|/0/Polyamine transport protein [Beauveria bassiana ARSEF 2860]
gi|307716051|gb|HQ111352.1|	8	0	1.87	0.01	-7.54689	0.00368786	0.0110636	-
gi|400595069|gb|JH725180.1|	6	0	1.4	0.01	-7.12928	0.0149413	0.0403414	gi|400595083|gb|EJP62893.1|/0/Mus7/MMS22 family protein [Beauveria bassiana ARSEF 2860]
gi|400593870|gb|JH725198.1|	6	0	1.4	0.01	-7.12928	0.0149413	0.0390401	gi|400593899|gb|EJP61793.1|/0/IDC1 protein [Beauveria bassiana ARSEF 2860]
gi|400593598|gb|JH725205.1|	5	0	1.17	0.01	-6.87036	0.0300742	0.0716474	gi|400593617|gb|EJP61546.1|/0/xanthine dehydrogenase [Beauveria bassiana ARSEF 2860]
gi|400593775|gb|JH725200.1|	4	0	0.94	0.01	-6.55459	0.060534	0.125724	gi|400593814|gb|EJP61724.1|/0/hypothetical protein BBA_09365 [Beauveria bassiana ARSEF 2860]
gi|400592788|gb|JH725247.1|	3	0	0.7	0.01	-6.12928	0.121844	0.224304	gi|400592795|gb|EJP60855.1|/0/fungal tRNA ligase adenylyltransferase [Beauveria bassiana ARSEF 2860]
gi|400593630|gb|JH725204.1|	3	0	0.7	0.01	-6.12928	0.121844	0.21932	gi|400593632|gb|EJP61558.1|/0/WSC domain-containing protein [Beauveria bassiana ARSEF 2860]
gi|156122205|gb|EU100743.1|	2	0	0.47	0.01	-5.55459	0.245252	0.397308	-
gi|400592932|gb|JH725235.1|	2	0	0.47	0.01	-5.55459	0.245252	0.389518	gi|400592936|gb|EJP60962.1|/0/WD repeat domain-containing protein [Beauveria bassiana ARSEF 2860]
gi|295039426|emb|FN796520.1|	2	0	0.47	0.01	-5.55459	0.245252	0.382027	-
gi|400592669|gb|JH725262.1|	2	0	0.47	0.01	-5.55459	0.245252	0.374819	gi|400592671|gb|EJP60779.1|/0/UDP-glucose:glycoprotein glucosyltransferase [Beauveria bassiana ARSEF 2860]
gi|400593500|gb|JH725208.1|	2	0	0.47	0.01	-5.55459	0.245252	0.367878	gi|400593515|gb|EJP61458.1|/0/putative peptidylarginine deiminase [Beauveria bassiana ARSEF 2860]
gi|400594894|gb|JH725182.1|	2	0	0.47	0.01	-5.55459	0.245252	0.361189	gi|400594931|gb|EJP62758.1|/0/vacuolar protein sorting-associated protein vps13 [Beauveria bassiana ARSEF 2860]
gi|400592865|gb|JH725241.1|	2	0	0.47	0.01	-5.55459	0.245252	0.354739	gi|400592874|gb|EJP60918.1|/0/small s protein [Beauveria bassiana ARSEF 2860]
gi|400594549|gb|JH725186.1|	2	0	0.47	0.01	-5.55459	0.245252	0.348516	gi|400594596|gb|EJP62435.1|/0/ABC transporter [Beauveria bassiana ARSEF 2860]
gi|400593392|gb|JH725212.1|	2	0	0.47	0.01	-5.55459	0.245252	0.342507	gi|400593409|gb|EJP61358.1|/0/hypothetical protein BBA_09703 [Beauveria bassiana ARSEF 2860]
gi|400593444|gb|JH725210.1|	2	0	0.47	0.01	-5.55459	0.245252	0.336702	gi|400593470|gb|EJP61416.1|/0/CNH domain-containing protein [Beauveria bassiana ARSEF 2860]
gi|400594692|gb|JH725184.1|	2	0	0.47	0.01	-5.55459	0.245252	0.33109	gi|400594733|gb|EJP62566.1|/0/ATG C terminal domain-containing protein [Beauveria bassiana ARSEF 2860]
gi|337729568|gb|JF969272.1|	861	169	201.34	39.02	-2.36735	2.4022e-114	3.89156e-113	-
gi|400598442|gb|JH725160.1|	3385	775	791.55	178.93	-2.14529	0	0	gi|400598625|gb|EJP66334.1|/0/peptide synthetase [Beauveria bassiana ARSEF 2860]
gi|400596663|gb|JH725168.1|	26	6	6.08	1.39	-2.12899	0.000282418	0.00127088	gi|400596778|gb|EJP64534.1|/0/very large low complexity protein [Beauveria bassiana ARSEF 2860]
gi|400594445|gb|JH725188.1|	20	6	4.68	1.39	-1.75142	0.00536006	0.0155059	gi|400594468|gb|EJP62310.1|/0/putative histidine kinase HHK2p [Beauveria bassiana ARSEF 2860]
gi|400593662|gb|JH725203.1|	32	10	7.48	2.31	-1.69515	0.000520598	0.00210842	gi|400593669|gb|EJP61592.1|/0/C6 zinc finger domain-containing protein [Beauveria bassiana ARSEF 2860]
gi|400595372|gb|JH725177.1|	36	13	8.42	3	-1.48886	0.000798032	0.00293821	gi|400595464|gb|EJP63265.1|/0/AT hook domain-containing protein [Beauveria bassiana ARSEF 2860]
gi|195975784|gb|EU693541.1|	5	2	1.17	0.46	-1.3468	0.280752	0.355327	-
gi|400593013|gb|JH725230.1|	5	2	1.17	0.46	-1.3468	0.280752	0.34986	gi|400593023|gb|EJP61034.1|/0/autophagy protein Apg9 [Beauveria bassiana ARSEF 2860]
gi|325145658|gb|JF429894.1|	4148	1908	969.97	440.52	-1.13873	9.03666e-193	1.82992e-191	gi|242805359|ref|XP_002484510.1|/5.20357e-81/hypothetical protein TSTA_040370 [Talaromyces stipitatus ATCC 10500]
gi|400592517|gb|JH725297.1|	4	2	0.94	0.46	-1.03103	0.442694	0.519684	gi|322699332|gb|EFY91094.1|/0/pol protein [Metarhizium acridum CQMa 102]
gi|400594243|gb|JH725191.1|	14	7	3.27	1.62	-1.0133	0.1262	0.222221	gi|400594274|gb|EJP62130.1|/0/non-repetitive/WGA-negative nucleoporin [Beauveria bassiana ARSEF 2860]
gi|406860237|gb|JH921450.1|	33	17	7.72	3.92	-0.977747	0.0213916	0.0525067	-
gi|338858983|gb|JN021673.1|	167	105	39.05	24.24	-0.687933	0.000107675	0.000513042	-
gi|400593098|gb|JH725225.1|	3	2	0.7	0.46	-0.605721	0.67552	0.739421	gi|400593099|gb|EJP61101.1|/0/GTP-binding protein [Beauveria bassiana ARSEF 2860]
gi|400598700|gb|JH725159.1|	12	8	2.81	1.85	-0.603045	0.36744	0.450949	gi|400598710|gb|EJP66417.1|/0/beige/BEACH domain-containing protein [Beauveria bassiana ARSEF 2860]
gi|400597109|gb|JH725166.1|	24	19	5.61	4.39	-0.35378	0.426276	0.515349	gi|400597173|gb|EJP64908.1|/0/phospholipase D [Beauveria bassiana ARSEF 2860]
gi|400595587|gb|JH725175.1|	8	7	1.87	1.62	-0.207044	0.78366	0.82437	gi|400595621|gb|EJP63413.1|/0/nonribosomal peptide synthase, putative [Beauveria bassiana ARSEF 2860]
gi|400593568|gb|JH725206.1|	10	9	2.34	2.08	-0.169925	0.801422	0.832246	gi|400593577|gb|EJP61509.1|/0/transposase-like protein [Beauveria bassiana ARSEF 2860]
gi|400596894|gb|JH725167.1|	27	25	6.31	5.77	-0.129069	0.748276	0.808138	gi|400596967|gb|EJP64711.1|/0/Sec7 domain-containing protein [Beauveria bassiana ARSEF 2860]
gi|400594160|gb|JH725192.1|	177	170	41.39	39.25	-0.0765896	0.621228	0.698882	gi|400594192|gb|EJP62060.1|/0/ankyrin repeat-containing protein [Beauveria bassiana ARSEF 2860]
gi|400594786|gb|JH725183.1|	2	2	0.47	0.46	-0.0310269	0.987942	0.987942	gi|400594862|gb|EJP62691.1|/0/very large low complexity protein [Beauveria bassiana ARSEF 2860]
gi|400595841|gb|JH725173.1|	3	3	0.7	0.69	-0.0207586	0.98599	0.99831	gi|400595906|gb|EJP63694.1|/0/tenellin polyketide synthase [Beauveria bassiana ARSEF 2860]
